# Supplementary material for: Expression and purification of the mammalian translocator protein for structural studies
Source: PLoS One. 2018 Jun 13;13(6):e0198832. doi: 10.1371/journal.pone.0198832 (PMC5999236; doi:10.1371/journal.pone.0198832)
Supplement: S2 File — SEC data for proteins in DDM (for pigTSPO-3C-GFP-10xHis) or in DDM/CHS, LDAO/CHS and DM/CHS (for pigTSPO-YFP-strepII). (XLSX) [file pone.0198832.s002.xlsx]

## Sheet: Sheet1
pigTSPO-3C-GFP-10xHis				pigTSPO-YFP-strepII
DDM				DDM/CHS		LDAO/CHS		DM/CHS
ml	Abs 280 nm (mAU)			ml	Abs 280 nm (mAU)	ml	Abs 280 nm (mAU)	ml	Abs 280 nm (mAU)
0.001	-0.00628817			0.001	0.00363264	0	0.00472462	0	0.001477
0.001	-0.00774928			0.003	0.00367658	0.001	0.00455855	0.001	0.000583
0.002	-0.00887659			0.005	0.00365986	0.001	0.00462559	0.002	0.000765
0.003	-0.0101459			0.006	0.00578697	0.002	0.00506939	0.002	0.0007
0.004	-0.0107546			0.008	0.00879092	0.002	0.00516528	0.003	2.58e-05
0.005	-0.0108406			0.01	0.0109533	0.003	0.00523197	0.004	0.000496
0.006	-0.0123275			0.011	0.0100522	0.003	0.0048913	0.005	-0.00055
0.006	-0.0133315			0.013	0.00859212	0.004	0.00570396	0.005	-0.00028
0.007	-0.0137335			0.014	0.0102433	0.004	0.00573324	0.006	0.00112
0.008	-0.0141489			0.016	0.0133196	0.005	0.00439456	0.007	0.002754
0.009	-0.0148545			0.018	0.0130738	0.005	0.00428246	0.008	0.003779
0.01	-0.0156379			0.019	0.0112926	0.006	0.00429163	0.008	0.003783
0.011	-0.0150183			0.021	0.0100871	0.006	0.00427892	0.009	0.005335
0.011	-0.0141014			0.023	0.00972121	0.007	0.00348326	0.01	0.005737
0.012	-0.013739			0.024	0.00526497	0.007	0.00172649	0.011	0.006365
0.013	-0.0132892			0.026	0.00443276	0.008	0.00236144	0.011	0.00808
0.014	-0.0128861			0.027	0.00332988	0.008	0.00227732	0.012	0.005994
0.015	-0.0131172			0.029	0.00251318	0.009	0.00200534	0.013	0.004517
0.016	-0.0132418			0.031	0.00236684	0.009	0.00221622	0.014	0.003259
0.016	-0.0131153			0.032	-0.000225996	0.01	0.00187019	0.014	0.001567
0.017	-0.0131679			0.034	-0.00327812	0.01	0.00123348	0.015	-0.00071
0.018	-0.0135862			0.036	-0.00294105	0.011	0.00121677	0.016	-0.00177
0.019	-0.0146191			0.037	-0.00196724	0.011	0.00259832	0.017	-0.00142
0.02	-0.0154047			0.039	-0.00182544	0.012	0.0035923	0.018	-0.00184
0.021	-0.0161858			0.04	-0.00297958	0.012	0.00331706	0.018	-0.00253
0.021	-0.0153166			0.042	-0.00377516	0.013	0.00316248	0.019	-0.00404
0.022	-0.0140923			0.044	-0.00303097	0.013	0.00310664	0.02	-0.00475
0.023	-0.013282			0.045	-0.00160652	0.014	0.0033993	0.021	-0.00546
0.024	-0.0129505			0.047	-0.000919079	0.014	0.00272553	0.021	-0.00593
0.025	-0.0138689			0.049	0.000921245	0.015	0.00296982	0.022	-0.00702
0.026	-0.0148282			0.05	0.00313251	0.015	0.00484222	0.023	-0.00756
0.026	-0.0151282			0.052	0.00508391	0.016	0.00513534	0.024	-0.00825
0.027	-0.014925			0.054	0.00762285	0.016	0.00533037	0.024	-0.00803
0.028	-0.0137506			0.055	0.0103547	0.017	0.00480622	0.025	-0.00788
0.029	-0.0144499			0.057	0.0112389	0.017	0.00500413	0.026	-0.00707
0.03	-0.0142363			0.058	0.0105891	0.018	0.00478446	0.027	-0.00659
0.031	-0.0147186			0.06	0.012157	0.018	0.00599155	0.027	-0.0067
0.031	-0.0154614			0.062	0.0124051	0.019	0.006617	0.028	-0.007
0.032	-0.0152851			0.063	0.0138622	0.019	0.00676558	0.029	-0.00828
0.033	-0.0143628			0.065	0.0156195	0.02	0.00626633	0.03	-0.00879
0.034	-0.0146316			0.067	0.0178081	0.02	0.00573066	0.03	-0.01041
0.035	-0.0135344			0.068	0.0205772	0.021	0.00641722	0.031	-0.01041
0.036	-0.0134748			0.07	0.0223799	0.021	0.00554259	0.032	-0.01129
0.036	-0.0120065			0.071	0.0261166	0.022	0.00574237	0.033	-0.0113
0.037	-0.0107469			0.073	0.0284196	0.022	0.00539652	0.033	-0.01162
0.038	-0.00960989			0.075	0.0297263	0.023	0.0047725	0.034	-0.01237
0.039	-0.00892963			0.076	0.0320129	0.023	0.00596479	0.035	-0.0119
0.04	-0.0078629			0.078	0.033969	0.024	0.00553759	0.036	-0.0121
0.041	-0.00695445			0.08	0.034927	0.024	0.0055192	0.037	-0.01273
0.041	-0.00671512			0.081	0.0353368	0.025	0.00541902	0.037	-0.01184
0.042	-0.00624727			0.083	0.0369644	0.025	0.00484939	0.038	-0.01198
0.043	-0.00532217			0.084	0.0383614	0.026	0.00523282	0.039	-0.01136
0.044	-0.0045038			0.086	0.0373964	0.026	0.00596639	0.04	-0.00951
0.045	-0.00379049			0.088	0.0373019	0.027	0.00524102	0.04	-0.00734
0.046	-0.0035924			0.089	0.0363897	0.027	0.00592405	0.041	-0.00746
0.046	-0.00299316			0.091	0.0351885	0.028	0.00588492	0.042	-0.0083
0.047	-0.00228267			0.093	0.0304503	0.028	0.00623533	0.043	-0.00843
0.048	-0.00259807			0.094	0.0289476	0.029	0.00564725	0.043	-0.00819
0.049	-0.00273746			0.096	0.0263196	0.029	0.0060535	0.044	-0.00618
0.05	-0.00225761			0.097	0.0215832	0.03	0.00798453	0.045	-0.00706
0.051	-0.00146151			0.099	0.0216392	0.03	0.0077811	0.046	-0.00793
0.051	-0.000330462			0.101	0.0196561	0.031	0.00778778	0.046	-0.00874
0.052	-6.33e-05			0.102	0.0172178	0.031	0.00820985	0.047	-0.00754
0.053	0.00059205			0.104	0.0154599	0.032	0.00923539	0.048	-0.00768
0.054	0.00073024			0.106	0.0146442	0.032	0.0109902	0.049	-0.00691
0.055	0.00144982			0.107	0.0124727	0.033	0.0110389	0.049	-0.008
0.056	0.00184583			0.109	0.00799679	0.033	0.0102605	0.05	-0.0085
0.056	0.00212183			0.11	0.00576304	0.034	0.0099692	0.051	-0.00944
0.057	0.00238186			0.112	0.00729634	0.034	0.00987763	0.052	-0.00995
0.058	0.00233989			0.114	0.00702053	0.035	0.00963798	0.052	-0.00976
0.059	0.00278578			0.115	0.00656385	0.035	0.00931858	0.053	-0.00862
0.06	0.0031576			0.117	0.006966	0.036	0.00866525	0.054	-0.00841
0.061	0.00398817			0.119	0.00742298	0.036	0.00821446	0.055	-0.00712
0.061	0.00484059			0.12	0.00650608	0.037	0.0074323	0.056	-0.00613
0.062	0.00666102			0.122	0.00560382	0.037	0.00732833	0.056	-0.00641
0.063	0.0080199			0.123	0.00383534	0.038	0.00868621	0.057	-0.00575
0.064	0.00766281			0.125	0.00156483	0.038	0.00867351	0.058	-0.0062
0.065	0.0079707			0.127	0.00215254	0.039	0.00924746	0.059	-0.00797
0.066	0.00932398			0.128	0.00155909	0.039	0.0103707	0.059	-0.00876
0.066	0.0112513			0.13	0.00255246	0.04	0.010361	0.06	-0.01039
0.067	0.0126819			0.132	0.00314452	0.04	0.0102085	0.061	-0.01024
0.068	0.0142763			0.133	0.00854214	0.041	0.0106762	0.062	-0.01002
0.069	0.0164096			0.135	0.0130037	0.041	0.0122061	0.062	-0.01026
0.07	0.01934			0.136	0.0128586	0.042	0.0120343	0.063	-0.01066
0.071	0.0229797			0.138	0.0138494	0.042	0.0126401	0.064	-0.01263
0.071	0.025443			0.14	0.0165721	0.043	0.013073	0.065	-0.01302
0.072	0.0281794			0.141	0.0172316	0.043	0.0133305	0.065	-0.01291
0.073	0.0304544			0.143	0.0169905	0.044	0.0127281	0.066	-0.0114
0.074	0.0327367			0.145	0.0175597	0.044	0.0132199	0.067	-0.01118
0.075	0.0347111			0.146	0.0181727	0.045	0.013519	0.068	-0.01113
0.076	0.0370758			0.148	0.019792	0.045	0.0138719	0.068	-0.0112
0.076	0.0398392			0.149	0.0221531	0.046	0.0127901	0.069	-0.01165
0.077	0.0430738			0.151	0.0240063	0.046	0.0128747	0.07	-0.01071
0.078	0.043969			0.153	0.0225122	0.047	0.0127329	0.071	-0.00947
0.079	0.0457543			0.154	0.0206835	0.047	0.0121304	0.071	-0.00919
0.08	0.0461259			0.156	0.0156177	0.048	0.0121947	0.072	-0.01072
0.081	0.0468667			0.158	0.0108991	0.048	0.0113778	0.073	-0.01077
0.081	0.0479987			0.159	0.00815849	0.049	0.0113706	0.074	-0.01065
0.082	0.0481444			0.161	0.00741089	0.049	0.0109811	0.075	-0.00941
0.083	0.0480102			0.162	0.0049343	0.05	0.0104105	0.075	-0.00893
0.084	0.0491096			0.164	0.00101321	0.05	0.00949033	0.076	-0.00857
0.085	0.0492033			0.166	-0.00232437	0.051	0.00879314	0.077	-0.0083
0.086	0.0507805			0.167	-0.00286797	0.051	0.00744747	0.078	-0.00735
0.086	0.0513171			0.169	-0.00224941	0.052	0.00759439	0.078	-0.00881
0.087	0.0528944			0.171	-0.00152409	0.052	0.00749182	0.079	-0.0099
0.088	0.054169			0.172	-0.00309557	0.053	0.00785736	0.08	-0.01104
0.089	0.0555546			0.174	-0.00357942	0.053	0.00824643	0.081	-0.01192
0.09	0.0567458			0.175	-0.00319295	0.054	0.00942549	0.081	-0.01193
0.091	0.0570256			0.177	-0.00358088	0.054	0.00943321	0.082	-0.01277
0.091	0.0572743			0.179	-0.00154318	0.055	0.0084176	0.083	-0.01177
0.092	0.057972			0.18	0.000976683	0.055	0.00929652	0.084	-0.00947
0.093	0.0588061			0.182	0.00414836	0.056	0.010444	0.084	-0.00925
0.094	0.0589327			0.184	0.00609116	0.056	0.010412	0.085	-0.00927
0.095	0.0592984			0.185	0.00795644	0.057	0.0101581	0.086	-0.01053
0.096	0.0605427			0.187	0.00949635	0.057	0.010318	0.087	-0.01142
0.096	0.0616844			0.189	0.0124466	0.058	0.00981131	0.087	-0.0116
0.097	0.0625799			0.19	0.0148675	0.058	0.0106412	0.088	-0.0106
0.098	0.0634669			0.192	0.0146428	0.059	0.011068	0.089	-0.00815
0.099	0.0644419			0.193	0.0133952	0.059	0.0113174	0.09	-0.00811
0.1	0.0658642			0.195	0.011099	0.059	0.0113861	0.09	-0.00985
0.101	0.0671039			0.197	0.00961223	0.06	0.0123164	0.091	-0.01195
0.101	0.0689933			0.198	0.0104909	0.06	0.0130121	0.092	-0.01291
0.102	0.0718016			0.2	0.0130304	0.061	0.0135341	0.093	-0.0133
0.103	0.0734415			0.202	0.0125304	0.061	0.013606	0.093	-0.01411
0.104	0.0729934			0.203	0.0125077	0.062	0.0133219	0.094	-0.015
0.105	0.0719918			0.205	0.012873	0.062	0.0124514	0.095	-0.015
0.106	0.0726975			0.206	0.0170917	0.063	0.0130845	0.096	-0.0147
0.106	0.0728368			0.208	0.0202683	0.063	0.0126676	0.097	-0.01411
0.107	0.0726835			0.21	0.0230043	0.064	0.0111715	0.097	-0.0151
0.108	0.0728714			0.211	0.0231781	0.064	0.0104259	0.098	-0.01469
0.109	0.0729489			0.213	0.0232428	0.065	0.00923139	0.099	-0.01638
0.11	0.0731052			0.215	0.0264253	0.065	0.00882482	0.1	-0.01702
0.11	0.0727921			0.216	0.0317506	0.066	0.00717475	0.1	-0.01791
0.111	0.0713381			0.218	0.0353615	0.066	0.00637459	0.101	-0.01809
0.112	0.0688243			0.219	0.0396668	0.067	0.00494938	0.102	-0.0188
0.113	0.0671924			0.221	0.0470003	0.067	0.00406666	0.103	-0.01946
0.114	0.0648468			0.223	0.0503964	0.068	0.00313794	0.103	-0.01863
0.115	0.063188			0.224	0.0525936	0.068	0.00245085	0.104	-0.01776
0.115	0.0623442			0.226	0.0552393	0.069	0.00135614	0.105	-0.01774
0.116	0.0612145			0.228	0.0586759	0.069	0.000466789	0.106	-0.01822
0.117	0.0601253			0.229	0.0616606	0.07	-0.000290952	0.106	-0.01826
0.118	0.0589969			0.231	0.0617792	0.07	-0.000257222	0.107	-0.01788
0.119	0.0576118			0.232	0.0616078	0.071	4.06e-05	0.108	-0.01888
0.12	0.057504			0.234	0.0606297	0.071	-0.000276921	0.109	-0.01922
0.12	0.0582856			0.236	0.0594748	0.072	0.000337128	0.109	-0.02017
0.121	0.0597465			0.237	0.0597474	0.072	0.000883222	0.11	-0.01885
0.122	0.0604259			0.239	0.058132	0.073	0.000810148	0.111	-0.01726
0.123	0.0607249			0.241	0.0561638	0.073	0.000555689	0.112	-0.01617
0.124	0.0620768			0.242	0.0548771	0.074	0.000372905	0.112	-0.01571
0.125	0.0640905			0.244	0.0541116	0.074	0.000632699	0.113	-0.01682
0.125	0.0656851			0.245	0.0513503	0.075	0.000627763	0.114	-0.01773
0.126	0.0668657			0.247	0.0473845	0.075	0.00109389	0.115	-0.01658
0.127	0.0669303			0.249	0.0404228	0.076	0.00236801	0.116	-0.0147
0.128	0.0681935			0.25	0.0385231	0.076	0.00351711	0.116	-0.0123
0.129	0.069123			0.252	0.0382857	0.077	0.00295933	0.117	-0.01145
0.13	0.0691997			0.254	0.0365032	0.077	0.00250255	0.118	-0.01066
0.13	0.0704951			0.255	0.0367119	0.078	0.00242475	0.119	-0.00893
0.131	0.0719757			0.257	0.0348972	0.078	0.00105555	0.119	-0.01038
0.132	0.0732521			0.258	0.0331999	0.079	0.000695639	0.12	-0.01107
0.133	0.0742912			0.26	0.033287	0.079	0.00133102	0.121	-0.01138
0.134	0.0750893			0.262	0.0338813	0.08	0.000911237	0.122	-0.01049
0.135	0.0752581			0.263	0.0314302	0.08	-0.000680429	0.122	-0.00738
0.135	0.076558			0.265	0.0307873	0.081	-0.00129454	0.123	-0.00613
0.136	0.0770476			0.267	0.0307233	0.081	-0.000386006	0.124	-0.00473
0.137	0.0763309			0.268	0.0296481	0.082	-0.000177375	0.125	-0.00363
0.138	0.0762639			0.27	0.0292866	0.082	9.51e-05	0.125	-0.00475
0.139	0.0763246			0.271	0.0296227	0.083	-0.000207121	0.126	-0.00391
0.14	0.0765897			0.273	0.0353378	0.083	-0.000678108	0.127	-0.00268
0.14	0.0771654			0.275	0.0377525	0.084	-0.000147634	0.128	-0.00333
0.141	0.0774748			0.276	0.0349547	0.084	0.000130885	0.128	-0.00423
0.142	0.0783681			0.278	0.0356969	0.085	-0.00037519	0.129	-0.00493
0.143	0.077602			0.28	0.0348564	0.085	-0.00170765	0.13	-0.00361
0.144	0.0768203			0.281	0.031051	0.086	-0.00416161	0.131	-0.00197
0.145	0.0776094			0.283	0.0260849	0.086	-0.00516132	0.131	-0.00058
0.145	0.0801043			0.284	0.0203269	0.087	-0.00517215	0.132	-6.2e-05
0.146	0.0817691			0.286	0.0187641	0.087	-0.00463763	0.133	0.001297
0.147	0.0826237			0.288	0.0188159	0.088	-0.00452136	0.134	0.002528
0.148	0.0841026			0.289	0.018009	0.088	-0.00375404	0.135	0.004566
0.149	0.085975			0.291	0.0175304	0.089	-0.00269817	0.135	0.004609
0.15	0.0880932			0.293	0.0192715	0.089	-0.00237403	0.136	0.005002
0.15	0.0910513			0.294	0.0194065	0.09	-0.00183346	0.137	0.004916
0.151	0.0940687			0.296	0.0209176	0.09	-0.00176146	0.138	0.005862
0.152	0.0966711			0.297	0.0195785	0.091	-0.00144496	0.138	0.005456
0.153	0.0993111			0.299	0.0166817	0.091	-0.00105172	0.139	0.00416
0.154	0.10191			0.301	0.0177705	0.092	-0.00119748	0.14	0.002771
0.155	0.103509			0.302	0.0190538	0.092	-0.000924223	0.141	0.000699
0.155	0.104827			0.304	0.0197499	0.093	-0.000507367	0.141	-0.00173
0.156	0.106275			0.306	0.0205085	0.093	-0.000278797	0.142	-0.00282
0.157	0.107435			0.307	0.0258158	0.094	0.000439365	0.143	-0.00366
0.158	0.108735			0.309	0.0320156	0.094	0.00144665	0.144	-0.00444
0.159	0.110212			0.31	0.0354734	0.095	0.00192535	0.144	-0.00341
0.16	0.111471			0.312	0.0355325	0.095	0.00162124	0.145	-0.00302
0.16	0.112948			0.314	0.0380175	0.096	0.00186212	0.146	-0.00364
0.161	0.114817			0.315	0.0387832	0.096	0.00239756	0.147	-0.00366
0.162	0.116513			0.317	0.0374945	0.097	0.00280086	0.147	-0.0045
0.163	0.11835			0.319	0.0362604	0.097	0.00310089	0.148	-0.00494
0.164	0.120544			0.32	0.0363209	0.098	0.00352	0.149	-0.00441
0.165	0.122103			0.322	0.0368091	0.098	0.00349398	0.15	-0.00283
0.165	0.122067			0.324	0.0396108	0.099	0.0040163	0.15	-0.00024
0.166	0.121555			0.325	0.0411749	0.099	0.0043519	0.151	-0.00116
0.167	0.121592			0.327	0.0406388	0.1	0.00425678	0.152	-0.00216
0.168	0.122673			0.328	0.0400044	0.1	0.00435387	0.153	-0.00032
0.169	0.124266			0.33	0.0404926	0.101	0.00435507	0.154	0.001197
0.17	0.125627			0.332	0.0424697	0.101	0.00351238	0.154	0.002202
0.17	0.127426			0.333	0.0423592	0.102	0.0039814	0.155	0.003279
0.171	0.129685			0.335	0.0409454	0.102	0.00521938	0.156	0.003352
0.172	0.131617			0.337	0.0418563	0.103	0.00567785	0.157	0.002908
0.173	0.133275			0.338	0.0427317	0.103	0.00563718	0.157	0.003477
0.174	0.134777			0.34	0.0461813	0.104	0.00518009	0.158	0.00253
0.175	0.135806			0.341	0.0475824	0.104	0.00498698	0.159	0.002238
0.175	0.136686			0.343	0.0491684	0.105	0.00569969	0.16	0.000704
0.176	0.138663			0.345	0.0497492	0.105	0.00669128	0.16	-0.00023
0.177	0.140325			0.346	0.0497281	0.106	0.00658851	0.161	-0.00053
0.178	0.141636			0.348	0.0476746	0.106	0.00586204	0.162	-0.00128
0.179	0.143338			0.35	0.043321	0.107	0.00608204	0.163	-0.0026
0.18	0.145067			0.351	0.0418277	0.107	0.00669074	0.163	-0.00157
0.18	0.147206			0.353	0.0411794	0.108	0.00781175	0.164	0.0001
0.181	0.14877			0.354	0.0382986	0.108	0.00794636	0.165	0.00173
0.182	0.150033			0.356	0.034585	0.109	0.00731214	0.166	0.002595
0.183	0.151831			0.358	0.0350597	0.109	0.0076064	0.166	0.003626
0.184	0.15324			0.359	0.036136	0.11	0.00853368	0.167	0.005382
0.185	0.154739			0.361	0.0379089	0.11	0.00990482	0.168	0.005484
0.185	0.156071			0.363	0.0359512	0.111	0.0122974	0.169	0.007613
0.186	0.1565			0.364	0.0329366	0.111	0.0138415	0.169	0.010406
0.187	0.155593			0.366	0.031314	0.112	0.0143957	0.17	0.012488
0.188	0.154985			0.367	0.0300729	0.112	0.0139985	0.171	0.013152
0.189	0.154558			0.369	0.0299894	0.113	0.0133865	0.172	0.013989
0.19	0.153491			0.371	0.0292404	0.113	0.01325	0.172	0.013926
0.19	0.15274			0.372	0.0278719	0.114	0.0127517	0.173	0.01355
0.191	0.152627			0.374	0.0294129	0.114	0.0132197	0.174	0.014238
0.192	0.152191			0.376	0.0313431	0.115	0.013974	0.175	0.012288
0.193	0.150598			0.377	0.0328846	0.115	0.0145219	0.176	0.011166
0.194	0.148629			0.379	0.0371738	0.116	0.0150023	0.176	0.011213
0.195	0.147671			0.38	0.041774	0.116	0.0155205	0.177	0.012227
0.195	0.14763			0.382	0.0447105	0.117	0.0162766	0.178	0.012105
0.196	0.147604			0.384	0.0467715	0.117	0.0166653	0.179	0.011827
0.197	0.148821			0.385	0.0474125	0.118	0.0164954	0.179	0.011424
0.198	0.149524			0.387	0.0495411	0.118	0.0164123	0.18	0.010245
0.199	0.149978			0.389	0.0539429	0.119	0.0164758	0.181	0.008671
0.2	0.150414			0.39	0.054186	0.119	0.0162647	0.182	0.007859
0.2	0.150115			0.392	0.0556523	0.12	0.0156726	0.182	0.007031
0.201	0.149994			0.393	0.0583557	0.12	0.0152809	0.183	0.008186
0.202	0.149893			0.395	0.059748	0.121	0.0148245	0.184	0.007427
0.203	0.149732			0.397	0.060193	0.121	0.0149057	0.185	0.009205
0.204	0.15026			0.398	0.0612968	0.122	0.0155397	0.185	0.009461
0.205	0.151063			0.4	0.0582495	0.122	0.0158736	0.186	0.010248
0.205	0.152381			0.402	0.0575442	0.123	0.0159025	0.187	0.010802
0.206	0.153097			0.403	0.0579641	0.123	0.015557	0.188	0.010796
0.207	0.154078			0.405	0.0551074	0.124	0.0156061	0.188	0.010947
0.208	0.155762			0.406	0.0509552	0.124	0.0161877	0.189	0.010181
0.209	0.156719			0.408	0.0464988	0.125	0.0170071	0.19	0.010359
0.21	0.156658			0.41	0.0417315	0.125	0.0167776	0.191	0.009897
0.21	0.156662			0.411	0.0382987	0.126	0.0157023	0.191	0.011428
0.211	0.156733			0.413	0.0326431	0.126	0.0151181	0.192	0.011721
0.212	0.155528			0.415	0.0282038	0.127	0.0142189	0.193	0.012553
0.213	0.153742			0.416	0.0242629	0.127	0.0126493	0.194	0.012259
0.214	0.152523			0.418	0.019403	0.128	0.0122464	0.195	0.011148
0.215	0.151542			0.419	0.017214	0.128	0.0124459	0.195	0.010542
0.215	0.150673			0.421	0.0173489	0.129	0.0124649	0.196	0.010688
0.216	0.15048			0.423	0.0173978	0.129	0.0125402	0.197	0.011893
0.217	0.150525			0.424	0.0160127	0.13	0.0122524	0.198	0.013334
0.218	0.150004			0.426	0.0146837	0.13	0.0122919	0.198	0.015026
0.219	0.149776			0.428	0.0117696	0.131	0.0126317	0.199	0.016877
0.22	0.15044			0.429	0.00837989	0.131	0.0125171	0.2	0.017679
0.22	0.151091			0.431	0.00683055	0.132	0.0122843	0.201	0.017899
0.221	0.151274			0.432	0.00777331	0.132	0.0118684	0.201	0.017579
0.222	0.151232			0.434	0.0087011	0.133	0.0108468	0.202	0.01765
0.223	0.151758			0.436	0.0112011	0.133	0.0109442	0.203	0.018356
0.224	0.152107			0.437	0.0101175	0.134	0.0117907	0.204	0.017347
0.225	0.151443			0.439	0.0113039	0.134	0.0116008	0.204	0.016306
0.225	0.150851			0.441	0.0112261	0.135	0.0112069	0.205	0.01489
0.226	0.151156			0.442	0.0113339	0.135	0.0109148	0.206	0.014868
0.227	0.151362			0.444	0.013432	0.136	0.0100177	0.207	0.014909
0.228	0.15136			0.445	0.0147104	0.136	0.00987221	0.207	0.014238
0.229	0.152223			0.447	0.0165075	0.137	0.010056	0.208	0.014657
0.23	0.152969			0.449	0.0158387	0.137	0.00988947	0.209	0.01528
0.23	0.153991			0.45	0.0201398	0.138	0.00970673	0.21	0.014716
0.231	0.156379			0.452	0.0211666	0.138	0.00901573	0.21	0.014829
0.232	0.158211			0.454	0.0220407	0.139	0.00866422	0.211	0.013995
0.233	0.158663			0.455	0.0234916	0.139	0.00846667	0.212	0.014147
0.234	0.158572			0.457	0.0259482	0.14	0.00814878	0.213	0.016063
0.235	0.158998			0.459	0.0254671	0.14	0.00832366	0.214	0.018151
0.235	0.160107			0.46	0.0226416	0.141	0.00810702	0.214	0.020484
0.236	0.160824			0.462	0.0229856	0.141	0.00754359	0.215	0.022155
0.237	0.161806			0.463	0.0258854	0.142	0.00706523	0.216	0.0236
0.238	0.164121			0.465	0.023669	0.142	0.00661435	0.217	0.023826
0.239	0.165838			0.467	0.0250293	0.143	0.00664083	0.217	0.024887
0.24	0.167296			0.468	0.0240894	0.143	0.00672586	0.218	0.02584
0.24	0.168802			0.47	0.0210196	0.144	0.0059756	0.219	0.026024
0.241	0.170618			0.472	0.0181517	0.144	0.00548851	0.22	0.027145
0.242	0.172477			0.473	0.0195565	0.145	0.00623429	0.22	0.026585
0.243	0.174163			0.475	0.0159239	0.145	0.00739616	0.221	0.024624
0.244	0.175955			0.476	0.0129348	0.146	0.00752634	0.222	0.02248
0.244	0.176802			0.478	0.0109753	0.146	0.00560673	0.223	0.019973
0.245	0.176894			0.48	0.00955351	0.147	0.00399899	0.223	0.016723
0.246	0.17617			0.481	0.00688196	0.147	0.00335117	0.224	0.013717
0.247	0.175942			0.483	0.00596754	0.148	0.00328684	0.225	0.013181
0.248	0.176691			0.485	0.00893657	0.148	0.00400316	0.226	0.013381
0.249	0.177547			0.486	0.00858103	0.149	0.00366835	0.226	0.013002
0.249	0.178717			0.488	0.0083355	0.149	0.00295184	0.227	0.012476
0.25	0.179377			0.489	0.00872857	0.15	0.00285286	0.228	0.012504
0.251	0.17957			0.491	0.00627672	0.15	0.00295642	0.229	0.013547
0.252	0.179638			0.493	0.00595256	0.151	0.00280925	0.229	0.014523
0.253	0.179193			0.494	0.00207046	0.151	0.00229603	0.23	0.016202
0.254	0.179507			0.496	-0.00115669	0.152	0.00204879	0.231	0.017129
0.254	0.180486			0.498	-0.0018642	0.152	0.00180883	0.232	0.017714
0.255	0.180756			0.499	-0.00158545	0.153	7.68e-05	0.232	0.017824
0.256	0.180918			0.501	-0.000738454	0.153	-0.00082496	0.233	0.015938
0.257	0.182947			0.502	-0.00238461	0.154	-0.00055592	0.234	0.015782
0.258	0.18508			0.504	-0.00218693	0.154	-0.000835005	0.235	0.015091
0.259	0.186617			0.506	0.000829726	0.155	-0.00142213	0.236	0.014859
0.259	0.188085			0.507	0.00115996	0.155	-0.00238517	0.236	0.01465
0.26	0.189224			0.509	0.00117367	0.156	-0.00269517	0.237	0.012919
0.261	0.190022			0.511	0.00158512	0.156	-0.00270254	0.238	0.011677
0.262	0.190408			0.512	0.00223504	0.157	-0.00349148	0.239	0.009581
0.263	0.191573			0.514	0.00575241	0.157	-0.00432113	0.239	0.007152
0.264	0.192571			0.515	0.00851959	0.158	-0.00428401	0.24	0.006215
0.264	0.193774			0.517	0.00966791	0.158	-0.00446996	0.241	0.004055
0.265	0.195643			0.519	0.0134818	0.159	-0.00521705	0.242	0.002092
0.266	0.197438			0.52	0.0178447	0.159	-0.00596183	0.242	-0.0008
0.267	0.198367			0.522	0.0181265	0.16	-0.00667033	0.243	-0.00299
0.268	0.199768			0.524	0.0172472	0.16	-0.00719481	0.244	-0.00527
0.269	0.201882			0.525	0.0194406	0.161	-0.0076315	0.245	-0.00859
0.269	0.20464			0.527	0.023843	0.161	-0.00899068	0.245	-0.00927
0.27	0.206599			0.528	0.0236234	0.162	-0.0102168	0.246	-0.00916
0.271	0.207416			0.53	0.0208508	0.162	-0.010081	0.247	-0.00919
0.272	0.208259			0.532	0.0195343	0.163	-0.00943108	0.248	-0.00967
0.273	0.208075			0.533	0.0192736	0.163	-0.00918534	0.248	-0.01021
0.274	0.207821			0.535	0.0169648	0.164	-0.00947803	0.249	-0.0101
0.274	0.208104			0.537	0.0141115	0.164	-0.0102071	0.25	-0.01116
0.275	0.208641			0.538	0.0134682	0.165	-0.0109255	0.251	-0.0126
0.276	0.208979			0.54	0.0135639	0.165	-0.0115868	0.251	-0.01323
0.277	0.208982			0.541	0.0140063	0.166	-0.0112471	0.252	-0.015
0.278	0.209309			0.543	0.0146866	0.166	-0.0108252	0.253	-0.01721
0.279	0.208605			0.545	0.0167049	0.167	-0.0115172	0.254	-0.01991
0.279	0.206808			0.546	0.0177513	0.167	-0.0122213	0.255	-0.02214
0.28	0.206227			0.548	0.0211507	0.168	-0.0128088	0.255	-0.02442
0.281	0.205374			0.55	0.021596	0.168	-0.0129057	0.256	-0.02647
0.282	0.204191			0.551	0.0189396	0.169	-0.0126449	0.257	-0.02935
0.283	0.204128			0.553	0.0213173	0.169	-0.0131455	0.258	-0.03027
0.284	0.204296			0.554	0.0235164	0.17	-0.0138519	0.258	-0.03191
0.284	0.204269			0.556	0.0243981	0.17	-0.0144751	0.259	-0.03436
0.285	0.203532			0.558	0.0273448	0.171	-0.0147788	0.26	-0.0351
0.286	0.203478			0.559	0.0322633	0.171	-0.0140598	0.261	-0.03615
0.287	0.203259			0.561	0.034862	0.172	-0.0138164	0.261	-0.0369
0.288	0.202923			0.563	0.0340566	0.172	-0.0145593	0.262	-0.03686
0.289	0.202603			0.564	0.0330847	0.173	-0.0156598	0.263	-0.03866
0.289	0.19708			0.566	0.0323789	0.173	-0.0167138	0.264	-0.03941
0.29	0.309078			0.567	0.0323411	0.174	-0.0168847	0.264	-0.04037
0.291	0.537632			0.569	0.0293847	0.174	-0.017594	0.265	-0.04193
0.292	0.664898			0.571	0.0293187	0.175	-0.0186336	0.266	-0.04167
0.293	0.696186			0.572	0.0272368	0.175	-0.0185105	0.267	-0.04088
0.294	0.703195			0.574	0.027474	0.176	-0.017999	0.267	-0.04041
0.294	0.704763			0.576	0.0281205	0.176	-0.0177672	0.268	-0.04119
0.295	0.705501			0.577	0.0265427	0.177	-0.0171377	0.269	-0.04166
0.296	0.706274			0.579	0.0267496	0.177	-0.0164664	0.27	-0.04098
0.297	0.707802			0.58	0.027395	0.178	-0.0153188	0.27	-0.04104
0.298	0.708309			0.582	0.0265815	0.178	-0.0140581	0.271	-0.04251
0.299	0.707238			0.584	0.0246927	0.179	-0.0147424	0.272	-0.0417
0.299	0.706309			0.585	0.0233585	0.179	-0.0157693	0.273	-0.04157
0.3	0.705969			0.587	0.0261675	0.18	-0.0164533	0.274	-0.04049
0.301	0.705991			0.589	0.0286527	0.18	-0.0168471	0.274	-0.04018
0.302	0.705941			0.59	0.0297379	0.181	-0.017954	0.275	-0.03845
0.303	0.705821			0.592	0.0299468	0.181	-0.0187392	0.276	-0.03786
0.304	0.706027			0.594	0.0306347	0.182	-0.0189814	0.277	-0.03802
0.304	0.706113			0.595	0.0333714	0.182	-0.0192681	0.277	-0.03516
0.305	0.706035			0.597	0.0355	0.183	-0.0200141	0.278	-0.03209
0.306	0.705878			0.598	0.0339081	0.183	-0.0210915	0.279	-0.02931
0.307	0.70589			0.6	0.0327653	0.184	-0.0228109	0.28	-0.02776
0.308	0.706552			0.602	0.0315334	0.184	-0.0233524	0.28	-0.02773
0.309	0.707665			0.603	0.0283064	0.185	-0.0233573	0.281	-0.02682
0.309	0.707702			0.605	0.028244	0.185	-0.023972	0.282	-0.02448
0.31	0.706882			0.607	0.0287074	0.186	-0.0238198	0.283	-0.02306
0.311	0.706121			0.608	0.0284471	0.186	-0.0236481	0.283	-0.02078
0.312	0.70558			0.61	0.0291245	0.187	-0.0235954	0.284	-0.01951
0.313	0.706901			0.611	0.0275054	0.187	-0.0240842	0.285	-0.01875
0.314	0.708165			0.613	0.0245582	0.188	-0.0254121	0.286	-0.01913
0.314	0.708723			0.615	0.021314	0.188	-0.0262884	0.286	-0.01793
0.315	0.70874			0.616	0.0202144	0.189	-0.0267628	0.287	-0.01761
0.316	0.708343			0.618	0.0210813	0.189	-0.0271093	0.288	-0.01708
0.317	0.707991			0.62	0.0235279	0.19	-0.0276047	0.289	-0.0173
0.318	0.709295			0.621	0.0218457	0.19	-0.0290495	0.289	-0.01755
0.319	0.710657			0.623	0.0235278	0.191	-0.0305794	0.29	-0.01834
0.319	0.711548			0.624	0.0232505	0.191	-0.0310608	0.291	-0.01774
0.32	0.712946			0.626	0.0249083	0.192	-0.0306291	0.292	-0.01863
0.321	0.714332			0.628	0.0264654	0.192	-0.0302914	0.293	-0.01878
0.322	0.715158			0.629	0.028961	0.193	-0.030813	0.293	-0.01811
0.323	0.71609			0.631	0.0278212	0.193	-0.0315602	0.294	-0.01735
0.324	0.719004			0.633	0.0274308	0.194	-0.0319737	0.295	-0.01672
0.324	0.72009			0.634	0.0295716	0.194	-0.0317381	0.296	-0.01678
0.325	0.71996			0.636	0.0296371	0.195	-0.0321695	0.296	-0.01551
0.326	0.720139			0.637	0.0295404	0.195	-0.0332926	0.297	-0.0149
0.327	0.720997			0.639	0.0293575	0.196	-0.0339267	0.298	-0.01491
0.328	0.721174			0.641	0.0290719	0.196	-0.0339125	0.299	-0.01528
0.329	0.72169			0.642	0.023803	0.197	-0.0341867	0.299	-0.01527
0.329	0.722094			0.644	0.0170389	0.197	-0.0342781	0.3	-0.0156
0.33	0.722658			0.646	0.0115633	0.198	-0.0342853	0.301	-0.0153
0.331	0.727644			0.647	0.00780021	0.198	-0.0351767	0.302	-0.01513
0.332	0.649559			0.649	0.00489209	0.199	-0.0361364	0.302	-0.01604
0.333	0.413508			0.65	0.0021992	0.199	-0.0369477	0.303	-0.01801
0.334	0.269022			0.652	-0.00135203	0.2	-0.0376973	0.304	-0.01948
0.334	0.234567			0.654	-0.00517022	0.2	-0.0389958	0.305	-0.01876
0.335	0.227627			0.655	-0.00510061	0.201	-0.0401726	0.305	-0.01755
0.336	0.228224			0.657	-0.00418385	0.201	-0.0409079	0.306	-0.01702
0.337	0.230623			0.659	-0.00723156	0.202	-0.0424427	0.307	-0.01731
0.338	0.23196			0.66	-0.0118655	0.202	-0.0437953	0.308	-0.01833
0.339	0.232395			0.662	-0.0135926	0.203	-0.0450319	0.308	-0.019
0.339	0.233293			0.663	-0.0135687	0.203	-0.0461852	0.309	-0.01852
0.34	0.234524			0.665	-0.0128734	0.204	-0.0462579	0.31	-0.01786
0.341	0.235622			0.667	-0.00839569	0.204	-0.0457422	0.311	-0.01723
0.342	0.236043			0.668	-0.0046079	0.205	-0.0460053	0.311	-0.01739
0.343	0.236347			0.67	-0.00245918	0.205	-0.0466628	0.312	-0.0159
0.344	0.236368			0.672	-0.0026183	0.206	-0.0476972	0.313	-0.01477
0.344	0.237073			0.673	-0.00120175	0.206	-0.0482776	0.314	-0.01396
0.345	0.239039			0.675	0.00114326	0.207	-0.0491596	0.315	-0.01257
0.346	0.240036			0.676	0.00200827	0.207	-0.050669	0.315	-0.01203
0.347	0.239386			0.678	0.00550776	0.208	-0.0521905	0.316	-0.01219
0.348	0.238957			0.68	0.00579866	0.208	-0.0533139	0.317	-0.01195
0.349	0.238953			0.681	0.00468302	0.209	-0.0531448	0.318	-0.01216
0.349	0.238407			0.683	0.00443	0.209	-0.0537214	0.318	-0.0121
0.35	0.239114			0.685	0.00480294	0.21	-0.0544973	0.319	-0.01239
0.351	0.240288			0.686	0.00394176	0.21	-0.0553246	0.32	-0.01289
0.352	0.239995			0.688	0.00406775	0.211	-0.0558589	0.321	-0.01213
0.353	0.239736			0.689	0.00354021	0.211	-0.0567691	0.321	-0.01136
0.354	0.239618			0.691	-0.000415644	0.212	-0.0578868	0.322	-0.01199
0.354	0.239098			0.693	-0.000356528	0.212	-0.0584793	0.323	-0.01061
0.355	0.239617			0.694	-0.00278575	0.213	-0.0594195	0.324	-0.00983
0.356	0.240037			0.696	-0.00126432	0.213	-0.0605486	0.324	-0.0107
0.357	0.240086			0.698	-2.27e-05	0.214	-0.0611826	0.325	-0.0104
0.358	0.240514			0.699	0.00133317	0.214	-0.0618975	0.326	-0.01118
0.359	0.241328			0.701	1.93e-05	0.215	-0.0621591	0.327	-0.01041
0.359	0.241947			0.702	-0.000776291	0.215	-0.0613922	0.327	-0.0104
0.36	0.242069			0.704	-0.000794099	0.216	-0.0616319	0.328	-0.01007
0.361	0.242009			0.706	-0.00178312	0.216	-0.0626378	0.329	-0.00911
0.362	0.240792			0.707	-0.00200211	0.217	-0.0641043	0.33	-0.00924
0.363	0.241146			0.709	-0.00401546	0.217	-0.0646927	0.33	-0.00863
0.364	0.239447			0.711	-0.00272654	0.218	-0.0642348	0.331	-0.00831
0.364	0.240775			0.712	-0.00210459	0.218	-0.0646612	0.332	-0.00794
0.365	0.240002			0.714	-0.00132838	0.219	-0.065764	0.333	-0.00756
0.366	0.239961			0.715	-0.00114339	0.219	-0.0667368	0.334	-0.0064
0.367	0.240835			0.717	-0.00176738	0.22	-0.0674882	0.334	-0.0058
0.368	0.241096			0.719	-0.000576957	0.22	-0.067222	0.335	-0.00544
0.369	0.241724			0.72	0.00181703	0.221	-0.0665625	0.336	-0.00439
0.369	0.242064			0.722	0.00287218	0.221	-0.0663262	0.337	-0.00319
0.37	0.241865			0.724	0.00243723	0.222	-0.0665588	0.337	-0.00261
0.371	0.242129			0.725	0.00502953	0.222	-0.0683468	0.338	-0.00148
0.372	0.243022			0.727	0.00609181	0.223	-0.0698765	0.339	-0.00094
0.373	0.244329			0.728	0.00634638	0.223	-0.0704166	0.34	-0.00162
0.374	0.245236			0.73	0.00635469	0.224	-0.0701847	0.34	-0.00066
0.374	0.245404			0.732	0.00714503	0.224	-0.070379	0.341	0.000627
0.375	0.247613			0.733	0.00793441	0.225	-0.0710786	0.342	0.001414
0.376	0.249349			0.735	0.0109696	0.225	-0.0715134	0.343	0.002477
0.377	0.250962			0.737	0.0106884	0.226	-0.0713955	0.343	0.002977
0.378	0.251425			0.738	0.0106405	0.226	-0.0706703	0.344	0.001841
0.378	0.250458			0.74	0.012338	0.227	-0.0697921	0.345	0.000842
0.379	0.250193			0.742	0.013223	0.227	-0.069447	0.346	0.000613
0.38	0.24946			0.743	0.0117548	0.228	-0.0689568	0.346	0.000292
0.381	0.248571			0.745	0.00953472	0.228	-0.0677882	0.347	0.000478
0.382	0.248689			0.746	0.00931517	0.229	-0.0678257	0.348	0.000159
0.383	0.249094			0.748	0.00979325	0.229	-0.0687885	0.349	-0.00039
0.383	0.249942			0.75	0.00982703	0.23	-0.0693589	0.349	-0.00077
0.384	0.250476			0.751	0.00831029	0.23	-0.0682709	0.35	0.000155
0.385	0.250852			0.753	0.00919071	0.231	-0.066915	0.351	0.001213
0.386	0.250843			0.755	0.0113437	0.231	-0.0662007	0.352	0.000773
0.387	0.249909			0.756	0.0122904	0.232	-0.0661442	0.353	-0.00044
0.388	0.249138			0.758	0.0140725	0.232	-0.065113	0.353	-0.00028
0.388	0.250356			0.759	0.0149008	0.233	-0.0645538	0.354	-0.00034
0.389	0.251681			0.761	0.0164048	0.233	-0.0637531	0.355	-0.00112
0.39	0.252169			0.763	0.0196921	0.234	-0.0639367	0.356	-0.00238
0.391	0.253205			0.764	0.0204784	0.234	-0.064672	0.356	-0.00368
0.392	0.253914			0.766	0.0221474	0.235	-0.0649958	0.357	-0.00503
0.393	0.254672			0.768	0.0213489	0.235	-0.0646726	0.358	-0.0053
0.393	0.256088			0.769	0.0245687	0.236	-0.0652877	0.359	-0.00618
0.394	0.256845			0.771	0.0245835	0.236	-0.066169	0.359	-0.00727
0.395	0.257393			0.772	0.0232205	0.237	-0.0653647	0.36	-0.00909
0.396	0.257813			0.774	0.0200526	0.237	-0.0658779	0.361	-0.0105
0.397	0.256934			0.776	0.0211074	0.238	-0.0664204	0.362	-0.01193
0.398	0.257265			0.777	0.0212487	0.238	-0.0667402	0.362	-0.01266
0.398	0.257981			0.779	0.0230393	0.239	-0.0670359	0.363	-0.01332
0.399	0.259152			0.781	0.0226377	0.239	-0.0670835	0.364	-0.01138
0.4	0.259789			0.782	0.021587	0.24	-0.0669045	0.365	-0.00981
0.401	0.259447			0.784	0.0207295	0.24	-0.0686666	0.365	-0.01017
0.402	0.260266			0.785	0.0205898	0.241	-0.0697398	0.366	-0.01081
0.403	0.262154			0.787	0.0188866	0.241	-0.0705203	0.367	-0.01102
0.403	0.263347			0.789	0.0183139	0.242	-0.0705853	0.368	-0.01073
0.404	0.264735			0.79	0.0174108	0.242	-0.0704133	0.368	-0.0106
0.405	0.265962			0.792	0.0179846	0.243	-0.0711334	0.369	-0.00982
0.406	0.265779			0.794	0.0172703	0.243	-0.0717121	0.37	-0.00898
0.407	0.266294			0.795	0.0193924	0.244	-0.0712795	0.371	-0.00942
0.408	0.265729			0.797	0.0214761	0.244	-0.0708278	0.372	-0.00916
0.408	0.265957			0.798	0.0248889	0.245	-0.0709012	0.372	-0.00983
0.409	0.26688			0.8	0.0253467	0.245	-0.0712397	0.373	-0.00984
0.41	0.267434			0.802	0.0258421	0.246	-0.0727171	0.374	-0.00903
0.411	0.268239			0.803	0.0273388	0.246	-0.0740439	0.375	-0.00871
0.412	0.268442			0.805	0.0257435	0.247	-0.0748688	0.375	-0.01227
0.413	0.26846			0.807	0.0261731	0.247	-0.0741746	0.376	-0.01402
0.413	0.267086			0.808	0.0266962	0.248	-0.0728669	0.377	-0.01558
0.414	0.264935			0.81	0.0290954	0.248	-0.072606	0.378	-0.01701
0.415	0.262445			0.811	0.0300562	0.249	-0.0733258	0.378	-0.01917
0.416	0.262197			0.813	0.0277651	0.249	-0.07338	0.379	-0.02039
0.417	0.260149			0.815	0.0271734	0.25	-0.0716717	0.38	-0.0197
0.418	0.259778			0.816	0.0290484	0.25	-0.0704214	0.381	-0.01862
0.418	0.258915			0.818	0.0317822	0.251	-0.0704217	0.381	-0.01774
0.419	0.258088			0.82	0.0320285	0.251	-0.0716279	0.382	-0.01841
0.42	0.258669			0.821	0.0306997	0.252	-0.0724869	0.383	-0.02013
0.421	0.259386			0.823	0.0311277	0.252	-0.0721879	0.384	-0.02138
0.422	0.261028			0.824	0.0303549	0.253	-0.0721248	0.384	-0.02188
0.423	0.261557			0.826	0.0318072	0.253	-0.0734308	0.385	-0.02076
0.423	0.262138			0.828	0.0306418	0.254	-0.0743309	0.386	-0.01944
0.424	0.262194			0.829	0.0298486	0.254	-0.0750228	0.387	-0.02025
0.425	0.261928			0.831	0.0305166	0.255	-0.0756389	0.387	-0.02142
0.426	0.26164			0.833	0.0312167	0.255	-0.0768494	0.388	-0.02204
0.427	0.262466			0.834	0.0276842	0.256	-0.0771311	0.389	-0.02326
0.428	0.262599			0.836	0.0256452	0.256	-0.0770669	0.39	-0.02415
0.428	0.263803			0.837	0.0258371	0.257	-0.0773818	0.39	-0.02327
0.429	0.265697			0.839	0.0243386	0.257	-0.0770013	0.391	-0.0227
0.43	0.266746			0.841	0.0244966	0.258	-0.0774758	0.392	-0.02364
0.431	0.267037			0.842	0.0217174	0.258	-0.0774246	0.393	-0.02443
0.432	0.267458			0.844	0.0212047	0.259	-0.0775502	0.394	-0.02603
0.433	0.267296			0.846	0.0177594	0.259	-0.0784015	0.394	-0.02593
0.433	0.267563			0.847	0.0140932	0.26	-0.0790964	0.395	-0.02607
0.434	0.267269			0.849	0.0120192	0.26	-0.0795699	0.396	-0.02713
0.435	0.266762			0.85	0.008259	0.261	-0.0787255	0.397	-0.02741
0.436	0.266109			0.852	0.00876625	0.261	-0.0783644	0.397	-0.0285
0.437	0.265099			0.854	0.0061575	0.262	-0.0788122	0.398	-0.03021
0.438	0.264626			0.855	0.00299075	0.262	-0.0786085	0.399	-0.03123
0.438	0.264876			0.857	0.00306344	0.263	-0.0783216	0.4	-0.03091
0.439	0.265215			0.859	0.0062765	0.263	-0.0783481	0.4	-0.02934
0.44	0.266104			0.86	0.00727838	0.264	-0.0788848	0.401	-0.02769
0.441	0.26629			0.862	0.00557489	0.264	-0.0794375	0.402	-0.02652
0.442	0.267134			0.863	0.00572521	0.265	-0.079116	0.403	-0.02458
0.443	0.266983			0.865	0.00381958	0.265	-0.0783339	0.403	-0.02332
0.443	0.267471			0.867	0.00348861	0.266	-0.0786172	0.404	-0.02353
0.444	0.26636			0.868	0.00092513	0.266	-0.0792465	0.405	-0.02357
0.445	0.266558			0.87	0.00120894	0.267	-0.0795365	0.406	-0.02433
0.446	0.266161			0.872	0.00353072	0.267	-0.0802267	0.406	-0.02412
0.447	0.266796			0.873	0.00518827	0.268	-0.0814426	0.407	-0.0213
0.448	0.266652			0.875	0.00669348	0.268	-0.0820458	0.408	-0.01955
0.448	0.266469			0.877	0.00787966	0.269	-0.0824484	0.409	-0.01759
0.449	0.267558			0.878	0.00984741	0.269	-0.0833908	0.409	-0.01756
0.45	0.26894			0.88	0.0113868	0.27	-0.0839514	0.41	-0.01795
0.451	0.269436			0.881	0.0109978	0.27	-0.0839376	0.411	-0.01785
0.452	0.270202			0.883	0.0116936	0.271	-0.0838426	0.412	-0.01575
0.453	0.270957			0.885	0.0100341	0.271	-0.0840522	0.413	-0.01548
0.453	0.272315			0.886	0.0127235	0.272	-0.0844305	0.413	-0.01632
0.454	0.273246			0.888	0.0171504	0.272	-0.0850561	0.414	-0.0167
0.455	0.275075			0.89	0.017148	0.273	-0.0855622	0.415	-0.01641
0.456	0.276526			0.891	0.0175892	0.273	-0.0858984	0.416	-0.01708
0.457	0.27751			0.893	0.0207933	0.274	-0.0860549	0.416	-0.01664
0.458	0.278151			0.894	0.0234159	0.274	-0.0870993	0.417	-0.0154
0.458	0.279331			0.896	0.0238507	0.275	-0.0890044	0.418	-0.01443
0.459	0.279088			0.898	0.0228664	0.275	-0.0899135	0.419	-0.01241
0.46	0.279915			0.899	0.0284854	0.276	-0.0899632	0.419	-0.01163
0.461	0.281249			0.901	0.0296199	0.276	-0.0896989	0.42	-0.01191
0.462	0.280899			0.903	0.0296694	0.277	-0.0894884	0.421	-0.01122
0.463	0.279846			0.904	0.0315291	0.277	-0.0899881	0.422	-0.01125
0.463	0.278743			0.906	0.035266	0.278	-0.0898232	0.422	-0.01034
0.464	0.279278			0.907	0.0328402	0.278	-0.0894388	0.423	-0.00862
0.465	0.27997			0.909	0.0307333	0.279	-0.0891353	0.424	-0.00845
0.466	0.279878			0.911	0.0284557	0.279	-0.0891571	0.425	-0.00841
0.467	0.279724			0.912	0.0268806	0.28	-0.0903443	0.425	-0.00741
0.468	0.280528			0.914	0.0272232	0.28	-0.0905166	0.426	-0.00715
0.468	0.279929			0.916	0.030217	0.281	-0.0915991	0.427	-0.00653
0.469	0.281395			0.917	0.0313978	0.281	-0.0932388	0.428	-0.00613
0.47	0.281705			0.919	0.0308201	0.282	-0.0938695	0.428	-0.00566
0.471	0.28107			0.92	0.0305369	0.282	-0.0953071	0.429	-0.00484
0.472	0.280279			0.922	0.0302373	0.283	-0.0943514	0.43	-0.00534
0.473	0.280366			0.924	0.0242583	0.283	-0.0946655	0.431	-0.00569
0.473	0.280375			0.925	0.0197855	0.284	-0.0944771	0.432	-0.00629
0.474	0.280417			0.927	0.0181266	0.284	-0.0937822	0.432	-0.00741
0.475	0.280407			0.929	0.0159797	0.285	-0.0924659	0.433	-0.00745
0.476	0.280328			0.93	0.015435	0.285	-0.0933563	0.434	-0.0075
0.477	0.280127			0.932	0.0148127	0.286	-0.0942877	0.435	-0.00658
0.478	0.279322			0.933	0.0149499	0.286	-0.095439	0.435	-0.00683
0.478	0.27982			0.935	0.0187713	0.287	-0.0960928	0.436	-0.00761
0.479	0.279648			0.937	0.0202616	0.287	-0.0970966	0.437	-0.01005
0.48	0.2811			0.938	0.0216914	0.288	-0.0979771	0.438	-0.00994
0.481	0.281881			0.94	0.0204631	0.288	-0.0990953	0.438	-0.0098
0.482	0.282485			0.942	0.0198621	0.289	-0.10024	0.439	-0.01133
0.483	0.28063			0.943	0.0201349	0.289	-0.100921	0.44	-0.01265
0.483	0.279674			0.945	0.0188449	0.29	-0.10189	0.441	-0.01341
0.484	0.27922			0.946	0.0177714	0.29	-0.102322	0.441	-0.01405
0.485	0.280146			0.948	0.0187919	0.291	-0.102566	0.442	-0.01482
0.486	0.282228			0.95	0.0174839	0.291	-0.102798	0.443	-0.01512
0.487	0.282529			0.951	0.0181576	0.292	-0.104423	0.444	-0.01504
0.488	0.283964			0.953	0.0169125	0.292	-0.105302	0.444	-0.01586
0.488	0.283957			0.955	0.0165992	0.293	-0.104205	0.445	-0.01524
0.489	0.284705			0.956	0.0145807	0.293	-0.103253	0.446	-0.01446
0.49	0.285489			0.958	0.0161037	0.294	-0.104431	0.447	-0.01477
0.491	0.28588			0.959	0.0118648	0.294	-0.104003	0.447	-0.01492
0.492	0.285434			0.961	0.00913542	0.295	-0.103675	0.448	-0.01484
0.493	0.28618			0.963	0.00709361	0.295	-0.103839	0.449	-0.01484
0.493	0.284323			0.964	0.00847909	0.296	-0.103712	0.45	-0.01427
0.494	0.284012			0.966	0.0071949	0.296	-0.104594	0.45	-0.0137
0.495	0.283784			0.968	0.00681372	0.297	-0.10493	0.451	-0.01443
0.496	0.283584			0.969	0.00710279	0.297	-0.104884	0.452	-0.01446
0.497	0.283451			0.971	0.00694877	0.298	-0.10568	0.453	-0.01558
0.498	0.283675			0.972	0.00726355	0.298	-0.106521	0.454	-0.01603
0.498	0.284025			0.974	0.00971092	0.299	-0.10632	0.454	-0.01548
0.499	0.28406			0.976	0.00882471	0.299	-0.105791	0.455	-0.01455
0.5	0.285283			0.977	0.00967322	0.3	-0.10528	0.456	-0.01337
0.501	0.287398			0.979	0.00679898	0.3	-0.105115	0.457	-0.01202
0.502	0.288384			0.981	0.00597201	0.301	-0.106295	0.457	-0.01248
0.503	0.288105			0.982	0.00332589	0.301	-0.106809	0.458	-0.01227
0.503	0.289186			0.984	0.00205185	0.302	-0.107673	0.459	-0.01239
0.504	0.290322			0.985	0.00278192	0.302	-0.108901	0.46	-0.01317
0.505	0.292644			0.987	0.00306571	0.303	-0.11014	0.46	-0.01288
0.506	0.293396			0.989	0.00302636	0.303	-0.111289	0.461	-0.01282
0.507	0.294219			0.99	0.00228957	0.304	-0.111083	0.462	-0.01282
0.508	0.294415			0.992	0.00113517	0.304	-0.110101	0.463	-0.01144
0.508	0.295816			0.994	0.0105248	0.305	-0.108148	0.463	-0.01223
0.509	0.2962			0.995	0.0111415	0.305	-0.108707	0.464	-0.01148
0.51	0.296345			0.997	0.0131522	0.306	-0.109524	0.465	-0.01113
0.511	0.296203			0.998	0.0145595	0.306	-0.108312	0.466	-0.01082
0.512	0.295416			1	0.0148582	0.307	-0.108181	0.466	-0.01148
0.512	0.29524			1.002	0.0148732	0.307	-0.108264	0.467	-0.01211
0.513	0.295976			1.003	0.0152367	0.308	-0.108756	0.468	-0.01284
0.514	0.295946			1.005	0.0127421	0.308	-0.108512	0.469	-0.01288
0.515	0.29585			1.007	0.0103777	0.309	-0.109259	0.469	-0.01272
0.516	0.297193			1.008	0.00937474	0.309	-0.109006	0.47	-0.01241
0.517	0.298637			1.01	0.00869509	0.31	-0.110125	0.471	-0.01231
0.517	0.299266			1.012	0.00800507	0.31	-0.109367	0.472	-0.01176
0.518	0.301024			1.013	0.00823235	0.311	-0.109769	0.473	-0.01292
0.519	0.302883			1.015	0.0032665	0.311	-0.10941	0.473	-0.01435
0.52	0.304585			1.016	0.00279324	0.312	-0.109058	0.474	-0.01395
0.521	0.305827			1.018	0.00576516	0.312	-0.108755	0.475	-0.01405
0.522	0.306233			1.02	0.00714225	0.313	-0.109256	0.476	-0.01423
0.522	0.305983			1.021	0.0079841	0.313	-0.108301	0.476	-0.01291
0.523	0.306851			1.023	0.00858751	0.314	-0.107731	0.477	-0.01292
0.524	0.309443			1.025	0.00782564	0.314	-0.106891	0.478	-0.01138
0.525	0.310184			1.026	0.00858762	0.315	-0.106214	0.479	-0.01143
0.526	0.310713			1.028	0.00890359	0.315	-0.106028	0.479	-0.01141
0.527	0.311587			1.029	0.011143	0.316	-0.106075	0.48	-0.01109
0.527	0.310294			1.031	0.0135622	0.316	-0.103897	0.481	-0.01173
0.528	0.31179			1.033	0.0144984	0.317	-0.100687	0.482	-0.01186
0.529	0.310831			1.034	0.013685	0.317	-0.0984891	0.482	-0.01122
0.53	0.311628			1.036	0.0156025	0.318	-0.0974021	0.483	-0.01138
0.531	0.310359			1.038	0.0161246	0.318	-0.0977412	0.484	-0.0113
0.532	0.310302			1.039	0.0194234	0.319	-0.0966897	0.485	-0.01079
0.532	0.310108			1.041	0.0246685	0.319	-0.0962754	0.485	-0.0098
0.533	0.310204			1.042	0.020806	0.32	-0.0965027	0.486	-0.00929
0.534	0.308852			1.044	0.0182324	0.32	-0.0950053	0.487	-0.00807
0.535	0.310024			1.046	0.0195186	0.321	-0.094119	0.488	-0.00888
0.536	0.309697			1.047	0.0197016	0.321	-0.0918616	0.488	-0.00844
0.537	0.310339			1.049	0.0234573	0.322	-0.0908681	0.489	-0.00758
0.537	0.31039			1.051	0.0266105	0.322	-0.0903163	0.49	-0.00706
0.538	0.310823			1.052	0.0307307	0.323	-0.0881656	0.491	-0.0067
0.539	0.310824			1.054	0.0316721	0.323	-0.0867	0.492	-0.00617
0.54	0.311615			1.055	0.0316311	0.324	-0.0862441	0.492	-0.00551
0.541	0.31347			1.057	0.0321161	0.324	-0.0865457	0.493	-0.00527
0.542	0.313521			1.059	0.034484	0.325	-0.0856932	0.494	-0.00538
0.542	0.312269			1.06	0.035521	0.325	-0.0856087	0.495	-0.00546
0.543	0.311547			1.062	0.0325461	0.326	-0.0844486	0.495	-0.00645
0.544	0.311539			1.064	0.0322588	0.326	-0.0839326	0.496	-0.00712
0.545	0.310738			1.065	0.0276704	0.327	-0.083699	0.497	-0.00784
0.546	0.311817			1.067	0.0294012	0.327	-0.0833484	0.498	-0.00581
0.547	0.311403			1.068	0.0307558	0.328	-0.0832483	0.498	-0.00471
0.547	0.311479			1.07	0.028743	0.328	-0.0828115	0.499	-0.00542
0.548	0.311096			1.072	0.029466	0.329	-0.0828448	0.5	-0.00504
0.549	0.312754			1.073	0.0283666	0.329	-0.082214	0.501	-0.00548
0.55	0.31205			1.075	0.025331	0.33	-0.0817216	0.501	-0.00641
0.551	0.312111			1.077	0.0223038	0.33	-0.080653	0.502	-0.00678
0.552	0.313489			1.078	0.0208187	0.331	-0.0796979	0.503	-0.0069
0.552	0.312645			1.08	0.0217444	0.331	-0.0796174	0.504	-0.00671
0.553	0.313083			1.081	0.0221177	0.332	-0.0791351	0.504	-0.00641
0.554	0.314225			1.083	0.0202541	0.332	-0.0789041	0.505	-0.00777
0.555	0.314726			1.085	0.0185187	0.333	-0.0787543	0.506	-0.00864
0.556	0.315053			1.086	0.0190928	0.333	-0.0788072	0.507	-0.01005
0.557	0.314893			1.088	0.0215467	0.334	-0.0790289	0.507	-0.01075
0.557	0.313502			1.09	0.0203639	0.334	-0.079184	0.508	-0.01196
0.558	0.313592			1.091	0.0142506	0.335	-0.079089	0.509	-0.0119
0.559	0.313158			1.093	0.0129573	0.335	-0.0792095	0.51	-0.01152
0.56	0.31235			1.094	0.0127753	0.336	-0.078205	0.511	-0.01302
0.561	0.31293			1.096	0.0132834	0.336	-0.077435	0.511	-0.01391
0.562	0.313311			1.098	0.0108275	0.337	-0.0768308	0.512	-0.0136
0.562	0.314101			1.099	0.0115399	0.337	-0.0765692	0.513	-0.01179
0.563	0.315173			1.101	0.0154496	0.338	-0.0758159	0.514	-0.01144
0.564	0.314933			1.103	0.0165333	0.338	-0.074802	0.514	-0.01203
0.565	0.314031			1.104	0.0167844	0.339	-0.073753	0.515	-0.01248
0.566	0.314142			1.106	0.0163034	0.339	-0.0725415	0.516	-0.01247
0.567	0.31414			1.107	0.0160181	0.34	-0.0727742	0.517	-0.01112
0.567	0.315331			1.109	0.0153729	0.34	-0.0736238	0.517	-0.0107
0.568	0.314338			1.111	0.0151052	0.341	-0.0728734	0.518	-0.01066
0.569	0.313873			1.112	0.0143328	0.341	-0.073715	0.519	-0.01103
0.57	0.313538			1.114	0.0147955	0.342	-0.0752817	0.52	-0.01138
0.571	0.314331			1.116	0.0130261	0.342	-0.0763753	0.52	-0.0112
0.572	0.314949			1.117	0.0124141	0.343	-0.0777199	0.521	-0.01093
0.572	0.316357			1.119	0.0111518	0.343	-0.0780455	0.522	-0.01023
0.573	0.316945			1.12	0.00904054	0.344	-0.0789738	0.523	-0.01092
0.574	0.317376			1.122	0.00834901	0.344	-0.0796664	0.523	-0.01094
0.575	0.318389			1.124	0.00875658	0.345	-0.0788678	0.524	-0.01148
0.576	0.319617			1.125	0.0122587	0.345	-0.0803041	0.525	-0.01244
0.577	0.321107			1.127	0.013231	0.346	-0.0817059	0.526	-0.01174
0.577	0.321907			1.129	0.0133445	0.346	-0.0836099	0.526	-0.01102
0.578	0.322744			1.13	0.0115127	0.347	-0.0846989	0.527	-0.01083
0.579	0.323109			1.132	0.0122495	0.347	-0.0850378	0.528	-0.01032
0.58	0.323206			1.133	0.0106988	0.348	-0.0868473	0.529	-0.00948
0.581	0.325424			1.135	0.00864724	0.348	-0.0871053	0.529	-0.01001
0.582	0.32586			1.137	0.00650018	0.349	-0.0876213	0.53	-0.00945
0.582	0.325194			1.138	0.00538961	0.349	-0.08693	0.531	-0.01007
0.583	0.325319			1.14	0.0047757	0.35	-0.0873825	0.532	-0.01073
0.584	0.326169			1.142	0.00345048	0.35	-0.0876843	0.533	-0.01123
0.585	0.327916			1.143	0.00235497	0.351	-0.0891902	0.533	-0.01099
0.586	0.328098			1.145	0.00242375	0.351	-0.0895632	0.534	-0.01073
0.587	0.330145			1.147	0.00365688	0.352	-0.0897644	0.535	-0.01042
0.587	0.330494			1.148	0.00585036	0.352	-0.089516	0.536	-0.00973
0.588	0.33107			1.15	0.00737208	0.353	-0.0894408	0.536	-0.00965
0.589	0.332811			1.151	0.00765104	0.353	-0.0895344	0.537	-0.01079
0.59	0.333597			1.153	0.007518	0.354	-0.0896455	0.538	-0.0106
0.591	0.333616			1.155	0.00684961	0.354	-0.0917196	0.539	-0.01016
0.592	0.334671			1.156	0.0060562	0.355	-0.0939593	0.539	-0.00982
0.592	0.33583			1.158	0.00601608	0.355	-0.0938449	0.54	-0.00992
0.593	0.336671			1.16	0.006146	0.356	-0.0942213	0.541	-0.01087
0.594	0.339515			1.161	0.00590276	0.356	-0.095074	0.542	-0.01181
0.595	0.340114			1.163	0.00545648	0.357	-0.0955839	0.542	-0.01226
0.596	0.338846			1.164	0.00531729	0.357	-0.0961949	0.543	-0.01172
0.597	0.339889			1.166	0.00619125	0.358	-0.096774	0.544	-0.01145
0.597	0.34154			1.168	0.00647522	0.358	-0.0977574	0.545	-0.01077
0.598	0.342958			1.169	0.00522374	0.359	-0.0983547	0.545	-0.01091
0.599	0.344475			1.171	0.00500275	0.359	-0.10033	0.546	-0.01213
0.6	0.343372			1.173	0.00583553	0.36	-0.0988783	0.547	-0.01242
0.601	0.343702			1.174	0.00644205	0.36	-0.0982529	0.548	-0.0127
0.602	0.345187			1.176	0.00754942	0.361	-0.098781	0.548	-0.01284
0.602	0.347091			1.177	0.00946661	0.361	-0.0998519	0.549	-0.0118
0.603	0.348132			1.179	0.00996671	0.362	-0.100036	0.55	-0.01202
0.604	0.349969			1.181	0.00949371	0.362	-0.100119	0.551	-0.01345
0.605	0.349999			1.182	0.00847638	0.363	-0.0996738	0.552	-0.01423
0.606	0.351859			1.184	0.0078044	0.363	-0.0994242	0.552	-0.01361
0.607	0.353142			1.186	0.00734011	0.364	-0.0995236	0.553	-0.01432
0.607	0.354596			1.187	0.00676808	0.364	-0.101458	0.554	-0.01598
0.608	0.356711			1.189	0.00513058	0.365	-0.101699	0.555	-0.01653
0.609	0.358005			1.19	0.00299097	0.365	-0.101372	0.555	-0.01623
0.61	0.359428			1.192	0.00167544	0.366	-0.10041	0.556	-0.01484
0.611	0.360884			1.194	0.00153015	0.366	-0.099256	0.557	-0.01395
0.612	0.361391			1.195	0.00224275	0.367	-0.0991319	0.558	-0.01311
0.612	0.361675			1.197	0.00414731	0.367	-0.0995767	0.558	-0.01338
0.613	0.363249			1.199	0.00577392	0.368	-0.0995257	0.559	-0.01377
0.614	0.365741			1.2	0.00511464	0.368	-0.099013	0.56	-0.01491
0.615	0.366405			1.202	0.00476253	0.369	-0.098461	0.561	-0.01516
0.616	0.367204			1.203	0.00517923	0.369	-0.0975944	0.561	-0.01466
0.617	0.367353			1.205	0.00555412	0.37	-0.0979942	0.562	-0.0136
0.617	0.368613			1.207	0.00606405	0.37	-0.0976292	0.563	-0.01372
0.618	0.369433			1.208	0.00398295	0.371	-0.0985159	0.564	-0.0138
0.619	0.371416			1.21	0.00311675	0.371	-0.0992404	0.564	-0.01362
0.62	0.372553			1.212	0.00199728	0.372	-0.0996972	0.565	-0.01546
0.621	0.374435			1.213	0.00171737	0.372	-0.0999222	0.566	-0.01482
0.622	0.375177			1.215	0.00136062	0.373	-0.100328	0.567	-0.01508
0.622	0.374056			1.216	0.00151959	0.373	-0.100828	0.567	-0.01552
0.623	0.374261			1.218	0.00131874	0.374	-0.101969	0.568	-0.01739
0.624	0.375207			1.22	0.000718821	0.374	-0.103637	0.569	-0.01734
0.625	0.375591			1.221	0.00211784	0.375	-0.104511	0.57	-0.01678
0.626	0.376727			1.223	0.00272859	0.375	-0.103743	0.571	-0.01622
0.627	0.376518			1.225	0.00343426	0.376	-0.102912	0.571	-0.01619
0.627	0.377868			1.226	0.00466087	0.376	-0.102605	0.572	-0.01538
0.628	0.377304			1.228	0.00547599	0.376	-0.102237	0.573	-0.01645
0.629	0.377235			1.229	0.00563318	0.377	-0.10318	0.574	-0.01699
0.63	0.376845			1.231	0.004986	0.377	-0.103627	0.574	-0.0187
0.631	0.376483			1.233	0.00461825	0.378	-0.104581	0.575	-0.01834
0.632	0.376448			1.234	0.00580789	0.378	-0.105182	0.576	-0.01811
0.632	0.376288			1.236	0.00658216	0.379	-0.105104	0.577	-0.01916
0.633	0.377699			1.238	0.00581341	0.379	-0.105127	0.577	-0.01922
0.634	0.378698			1.239	0.00555048	0.38	-0.106664	0.578	-0.01863
0.635	0.378902			1.241	0.00526362	0.38	-0.10678	0.579	-0.01728
0.636	0.378044			1.242	0.00381206	0.381	-0.106206	0.58	-0.01648
0.637	0.378203			1.244	0.00139116	0.381	-0.106903	0.58	-0.01628
0.637	0.380564			1.246	0.000276069	0.382	-0.108042	0.581	-0.01541
0.638	0.3812			1.247	0.00034121	0.382	-0.109299	0.582	-0.0145
0.639	0.380862			1.249	0.000911611	0.383	-0.109608	0.583	-0.01403
0.64	0.380901			1.251	0.00152187	0.383	-0.108295	0.583	-0.01399
0.641	0.381081			1.252	0.0017143	0.384	-0.107602	0.584	-0.01448
0.642	0.382099			1.254	0.00195655	0.384	-0.108264	0.585	-0.01469
0.642	0.382847			1.255	0.00242478	0.385	-0.108092	0.586	-0.01485
0.643	0.383513			1.257	0.00159765	0.385	-0.108257	0.586	-0.01557
0.644	0.382393			1.259	0.000735896	0.386	-0.108102	0.587	-0.01759
0.645	0.38252			1.26	0.00150254	0.386	-0.107812	0.588	-0.01823
0.646	0.381868			1.262	0.00103462	0.387	-0.108836	0.589	-0.01902
0.646	0.382223			1.264	-0.000612047	0.387	-0.109975	0.59	-0.02009
0.647	0.383059			1.265	-0.00050831	0.388	-0.110545	0.59	-0.01927
0.648	0.384137			1.267	-0.0021549	0.388	-0.111293	0.591	-0.01835
0.649	0.384897			1.268	-0.00404042	0.389	-0.110652	0.592	-0.01798
0.65	0.385182			1.27	-0.00629979	0.389	-0.110596	0.593	-0.0182
0.651	0.385508			1.272	-0.00814569	0.39	-0.110641	0.593	-0.01747
0.651	0.385313			1.273	-0.0100734	0.39	-0.111903	0.594	-0.01798
0.652	0.385881			1.275	-0.0124926	0.391	-0.113116	0.595	-0.01841
0.653	0.387296			1.277	-0.0154801	0.391	-0.11384	0.596	-0.02015
0.654	0.389402			1.278	-0.0159686	0.392	-0.11402	0.596	-0.0196
0.655	0.390282			1.28	-0.01755	0.392	-0.114914	0.597	-0.0191
0.656	0.390651			1.282	-0.0195551	0.393	-0.114798	0.598	-0.01661
0.656	0.391547			1.283	-0.019255	0.393	-0.114414	0.599	-0.0146
0.657	0.392811			1.285	-0.0179267	0.394	-0.115698	0.599	-0.01324
0.658	0.393396			1.286	-0.0163661	0.394	-0.116334	0.6	-0.01276
0.659	0.392862			1.288	-0.015449	0.395	-0.116719	0.601	-0.01152
0.66	0.392862			1.29	-0.0155223	0.395	-0.116085	0.602	-0.01051
0.661	0.39322			1.291	-0.0159918	0.396	-0.115484	0.602	-0.01162
0.661	0.39068			1.293	-0.0161192	0.396	-0.114517	0.603	-0.01145
0.662	0.390665			1.295	-0.0152537	0.397	-0.114804	0.604	-0.01339
0.663	0.389979			1.296	-0.0156101	0.397	-0.116003	0.605	-0.01537
0.664	0.390315			1.298	-0.0161079	0.398	-0.116778	0.605	-0.01601
0.665	0.390833			1.299	-0.016919	0.398	-0.116791	0.606	-0.01928
0.666	0.392907			1.301	-0.0180925	0.399	-0.116638	0.607	-0.02077
0.666	0.393735			1.303	-0.018277	0.399	-0.116476	0.608	-0.02132
0.667	0.392922			1.304	-0.0182086	0.4	-0.117744	0.608	-0.02003
0.668	0.392616			1.306	-0.0187107	0.4	-0.11895	0.609	-0.01888
0.669	0.392126			1.308	-0.0191911	0.401	-0.119643	0.61	-0.01787
0.67	0.395573			1.309	-0.0195385	0.401	-0.120272	0.611	-0.01783
0.671	0.396292			1.311	-0.0193728	0.402	-0.12072	0.612	-0.01794
0.671	0.395235			1.312	-0.0171505	0.402	-0.121232	0.612	-0.01622
0.672	0.394278			1.314	-0.0139151	0.403	-0.12146	0.613	-0.01643
0.673	0.395691			1.316	-0.0111489	0.403	-0.121719	0.614	-0.01709
0.674	0.397166			1.317	-0.00808	0.404	-0.121576	0.615	-0.01739
0.675	0.397242			1.319	-0.00692066	0.404	-0.121291	0.615	-0.0163
0.676	0.397408			1.321	-0.00637084	0.405	-0.121684	0.616	-0.0182
0.676	0.397889			1.322	-0.00594107	0.405	-0.12182	0.617	-0.0187
0.677	0.399051			1.324	-0.00442238	0.406	-0.122279	0.618	-0.01973
0.678	0.399678			1.325	-0.003516	0.406	-0.122753	0.618	-0.02009
0.679	0.398841			1.327	-0.00273021	0.407	-0.122315	0.619	-0.02084
0.68	0.398079			1.329	-0.00269351	0.407	-0.121413	0.62	-0.02041
0.681	0.400025			1.33	-0.00406535	0.408	-0.121405	0.621	-0.01856
0.681	0.40141			1.332	-0.00660819	0.408	-0.122763	0.621	-0.01916
0.682	0.403386			1.334	-0.00670356	0.409	-0.122861	0.622	-0.02027
0.683	0.405202			1.335	-0.00745172	0.409	-0.123001	0.623	-0.0214
0.684	0.407362			1.337	-0.0102164	0.41	-0.123792	0.624	-0.0232
0.685	0.408919			1.338	-0.00980985	0.41	-0.123615	0.624	-0.02417
0.686	0.412006			1.34	-0.0102259	0.411	-0.123757	0.625	-0.0253
0.686	0.414555			1.342	-0.00894113	0.411	-0.124785	0.626	-0.02731
0.687	0.415242			1.343	-0.00949911	0.412	-0.124461	0.627	-0.02866
0.688	0.414814			1.345	-0.009216	0.412	-0.124179	0.627	-0.02997
0.689	0.41362			1.347	-0.00991236	0.413	-0.124606	0.628	-0.03
0.69	0.412884			1.348	-0.00962689	0.413	-0.123962	0.629	-0.02857
0.691	0.412939			1.35	-0.0101304	0.414	-0.124456	0.63	-0.02849
0.691	0.41356			1.351	-0.0107108	0.414	-0.12483	0.631	-0.0289
0.692	0.414308			1.353	-0.0117833	0.415	-0.125884	0.631	-0.02649
0.693	0.414592			1.355	-0.0130676	0.415	-0.126292	0.632	-0.02505
0.694	0.414873			1.356	-0.0144164	0.416	-0.126816	0.633	-0.02498
0.695	0.414449			1.358	-0.0155561	0.416	-0.127	0.634	-0.02557
0.696	0.413611			1.36	-0.0157376	0.417	-0.127319	0.634	-0.02695
0.696	0.413026			1.361	-0.0149021	0.417	-0.12784	0.635	-0.02777
0.697	0.412042			1.363	-0.0127105	0.418	-0.130185	0.636	-0.0283
0.698	0.412413			1.364	-0.0100675	0.418	-0.130819	0.637	-0.02734
0.699	0.412679			1.366	-0.00938486	0.419	-0.130873	0.637	-0.02776
0.7	0.413208			1.368	-0.0105913	0.419	-0.131063	0.638	-0.02812
0.701	0.414336			1.369	-0.0119406	0.42	-0.130855	0.639	-0.02651
0.701	0.41542			1.371	-0.0128716	0.42	-0.131214	0.64	-0.02624
0.702	0.415016			1.373	-0.0135692	0.421	-0.131128	0.64	-0.02683
0.703	0.416324			1.374	-0.0139027	0.421	-0.132854	0.641	-0.02499
0.704	0.416304			1.376	-0.014257	0.422	-0.132737	0.642	-0.02472
0.705	0.417143			1.377	-0.0141915	0.422	-0.131938	0.643	-0.02315
0.706	0.416999			1.379	-0.0142868	0.423	-0.132274	0.643	-0.02189
0.706	0.417391			1.381	-0.0152263	0.423	-0.132782	0.644	-0.02038
0.707	0.416565			1.382	-0.0153847	0.424	-0.133082	0.645	-0.01921
0.708	0.416707			1.384	-0.0154729	0.424	-0.133871	0.646	-0.01886
0.709	0.418588			1.386	-0.0152292	0.425	-0.133219	0.646	-0.01748
0.71	0.420932			1.387	-0.0153847	0.425	-0.13273	0.647	-0.01734
0.711	0.42327			1.389	-0.0139382	0.426	-0.133019	0.648	-0.01713
0.711	0.42201			1.39	-0.0141815	0.426	-0.133746	0.649	-0.01603
0.712	0.421963			1.392	-0.0130673	0.427	-0.133534	0.65	-0.01531
0.713	0.424473			1.394	-0.0124137	0.427	-0.133874	0.65	-0.01295
0.714	0.426341			1.395	-0.0113223	0.428	-0.132623	0.651	-0.01036
0.715	0.425886			1.397	-0.0112536	0.428	-0.13286	0.652	-0.0082
0.716	0.425106			1.399	-0.00878624	0.429	-0.133728	0.653	-0.00679
0.716	0.424267			1.4	-0.00799086	0.429	-0.133464	0.653	-0.00742
0.717	0.424251			1.402	-0.00874948	0.43	-0.132765	0.654	-0.00787
0.718	0.424507			1.403	-0.010507	0.43	-0.133841	0.655	-0.00645
0.719	0.424498			1.405	-0.0129767	0.431	-0.134977	0.656	-0.00441
0.72	0.426364			1.407	-0.0156975	0.431	-0.134861	0.656	-0.00412
0.721	0.42792			1.408	-0.0149985	0.432	-0.134949	0.657	-0.00382
0.721	0.428849			1.41	-0.0115306	0.432	-0.134857	0.658	-0.00392
0.722	0.427594			1.412	-0.00983753	0.433	-0.134436	0.659	-0.00352
0.723	0.427024			1.413	-0.00816174	0.433	-0.134168	0.659	-0.002
0.724	0.426589			1.415	-0.00546782	0.434	-0.135226	0.66	-0.0012
0.725	0.426797			1.417	-0.00350157	0.434	-0.136519	0.661	-0.00026
0.726	0.425366			1.418	-0.00281224	0.435	-0.138348	0.662	-0.00034
0.726	0.422853			1.42	-0.00153083	0.435	-0.139885	0.662	-0.00065
0.727	0.420536			1.421	0.000401282	0.436	-0.140599	0.663	-0.00063
0.728	0.417538			1.423	0.00125548	0.436	-0.140957	0.664	-0.0009
0.729	0.417838			1.425	0.00174543	0.437	-0.141698	0.665	-0.0012
0.73	0.418662			1.426	0.00302669	0.437	-0.143796	0.665	-0.00069
0.731	0.419646			1.428	0.0045178	0.438	-0.14575	0.666	0.000142
0.731	0.419711			1.43	0.00505197	0.438	-0.148429	0.667	0.000789
0.732	0.418644			1.431	0.00417066	0.439	-0.149737	0.668	0.001812
0.733	0.417645			1.433	0.00350341	0.439	-0.149998	0.669	0.002515
0.734	0.416776			1.434	0.00436327	0.44	-0.151082	0.669	0.002381
0.735	0.417304			1.436	0.00511604	0.44	-0.152499	0.67	0.001142
0.736	0.417253			1.438	0.00676605	0.441	-0.153192	0.671	0.00134
0.736	0.417231			1.439	0.00919423	0.441	-0.152764	0.672	0.000717
0.737	0.41715			1.441	0.00967782	0.442	-0.152612	0.672	-0.00071
0.738	0.416877			1.443	0.011642	0.442	-0.153235	0.673	0.000331
0.739	0.416856			1.444	0.0143428	0.443	-0.153072	0.674	-0.00025
0.74	0.415355			1.446	0.0160435	0.443	-0.153458	0.675	-0.00145
0.741	0.413394			1.447	0.0158301	0.444	-0.154678	0.675	-0.00342
0.741	0.411332			1.449	0.0153329	0.444	-0.155298	0.676	-0.00554
0.742	0.409547			1.451	0.0135379	0.445	-0.156208	0.677	-0.00734
0.743	0.408069			1.452	0.0123518	0.445	-0.157285	0.678	-0.00798
0.744	0.407527			1.454	0.0119015	0.446	-0.158246	0.678	-0.00701
0.745	0.408108			1.456	0.010778	0.446	-0.158955	0.679	-0.00735
0.746	0.408436			1.457	0.0103523	0.447	-0.160254	0.68	-0.00881
0.746	0.408463			1.459	0.0109423	0.447	-0.161282	0.681	-0.0091
0.747	0.408935			1.46	0.0119799	0.448	-0.161686	0.681	-0.01009
0.748	0.408938			1.462	0.0131873	0.448	-0.162196	0.682	-0.01098
0.749	0.40882			1.464	0.0143291	0.449	-0.162856	0.683	-0.01074
0.75	0.408264			1.465	0.0155681	0.449	-0.163584	0.684	-0.01086
0.751	0.40816			1.467	0.0154046	0.45	-0.164502	0.684	-0.0114
0.751	0.406903			1.469	0.0132378	0.45	-0.165271	0.685	-0.01127
0.752	0.405745			1.47	0.0129889	0.451	-0.166506	0.686	-0.01187
0.753	0.405346			1.472	0.012503	0.451	-0.167928	0.687	-0.01213
0.754	0.405224			1.473	0.0155087	0.452	-0.168708	0.687	-0.01162
0.755	0.405004			1.475	0.0154843	0.452	-0.169085	0.688	-0.01065
0.756	0.405077			1.477	0.0148409	0.453	-0.170446	0.689	-0.01047
0.756	0.404827			1.478	0.0143234	0.453	-0.171616	0.69	-0.00925
0.757	0.404626			1.48	0.0116608	0.454	-0.171968	0.691	-0.00966
0.758	0.404988			1.482	0.00941626	0.454	-0.173085	0.691	-0.01113
0.759	0.403906			1.483	0.00776372	0.455	-0.173653	0.692	-0.01164
0.76	0.402546			1.485	0.00663599	0.455	-0.173238	0.693	-0.01373
0.761	0.401268			1.486	0.00509976	0.456	-0.172043	0.694	-0.0148
0.761	0.399848			1.488	0.00561452	0.456	-0.171475	0.694	-0.01529
0.762	0.39812			1.49	0.0072453	0.457	-0.171175	0.695	-0.01616
0.763	0.397061			1.491	0.00858838	0.457	-0.170995	0.696	-0.01732
0.764	0.396486			1.493	0.00836768	0.458	-0.171325	0.697	-0.01668
0.765	0.395517			1.495	0.0086847	0.458	-0.171293	0.697	-0.01567
0.766	0.394528			1.496	0.00876861	0.459	-0.170282	0.698	-0.01528
0.766	0.393062			1.498	0.00841535	0.459	-0.169111	0.699	-0.01436
0.767	0.39279			1.499	0.00751899	0.46	-0.168364	0.7	-0.01341
0.768	0.394175			1.501	0.00673856	0.46	-0.166946	0.7	-0.01157
0.769	0.394759			1.503	0.00701919	0.461	-0.167086	0.701	-0.01107
0.77	0.395699			1.504	0.00755027	0.461	-0.167967	0.702	-0.0102
0.771	0.395885			1.506	0.0075675	0.462	-0.168272	0.703	-0.01113
0.771	0.396103			1.508	0.00777144	0.462	-0.166482	0.703	-0.01218
0.772	0.396234			1.509	0.00855888	0.463	-0.165175	0.704	-0.01248
0.773	0.395957			1.511	0.00905996	0.463	-0.16443	0.705	-0.0118
0.774	0.396167			1.512	0.0093259	0.464	-0.163597	0.706	-0.01257
0.775	0.396036			1.514	0.00893636	0.464	-0.163589	0.706	-0.01339
0.776	0.39624			1.516	0.00905671	0.465	-0.162962	0.707	-0.01418
0.776	0.395531			1.517	0.0106921	0.465	-0.161607	0.708	-0.0163
0.777	0.395864			1.519	0.0118917	0.466	-0.161124	0.709	-0.0172
0.778	0.395416			1.521	0.0142054	0.466	-0.162618	0.71	-0.01859
0.779	0.39607			1.522	0.0154924	0.467	-0.163511	0.71	-0.01949
0.78	0.395968			1.524	0.0176483	0.467	-0.162722	0.711	-0.01988
0.78	0.395864			1.525	0.0180749	0.468	-0.16243	0.712	-0.02105
0.781	0.396839			1.527	0.0176535	0.468	-0.162549	0.713	-0.02285
0.782	0.397785			1.529	0.0194763	0.469	-0.162289	0.713	-0.02362
0.783	0.399175			1.53	0.0186742	0.469	-0.162396	0.714	-0.02475
0.784	0.399705			1.532	0.0170858	0.47	-0.162452	0.715	-0.02724
0.785	0.400146			1.534	0.0173096	0.47	-0.162564	0.716	-0.02866
0.785	0.400907			1.535	0.0191691	0.471	-0.16269	0.716	-0.02908
0.786	0.40064			1.537	0.0181712	0.471	-0.161669	0.717	-0.02927
0.787	0.401064			1.538	0.0209269	0.472	-0.159832	0.718	-0.03063
0.788	0.401768			1.54	0.0206744	0.472	-0.158815	0.719	-0.03161
0.789	0.402335			1.542	0.0210925	0.473	-0.15812	0.719	-0.03342
0.79	0.403091			1.543	0.0211277	0.473	-0.157061	0.72	-0.0341
0.79	0.403534			1.545	0.0199733	0.474	-0.156177	0.721	-0.03291
0.791	0.403404			1.547	0.0191167	0.474	-0.155605	0.722	-0.03373
0.792	0.402292			1.548	0.0205731	0.475	-0.155856	0.722	-0.03432
0.793	0.402031			1.55	0.0211876	0.475	-0.155775	0.723	-0.0354
0.794	0.402401			1.552	0.0217399	0.476	-0.154753	0.724	-0.03623
0.795	0.403409			1.553	0.0207182	0.476	-0.153735	0.725	-0.0373
0.795	0.404778			1.555	0.020611	0.477	-0.152996	0.725	-0.03941
0.796	0.406087			1.556	0.0198421	0.477	-0.152205	0.726	-0.04102
0.797	0.406905			1.558	0.0191265	0.478	-0.151839	0.727	-0.04239
0.798	0.408204			1.56	0.0192447	0.478	-0.151996	0.728	-0.04273
0.799	0.410329			1.561	0.0181879	0.479	-0.152346	0.729	-0.04122
0.8	0.411452			1.563	0.0168577	0.479	-0.152305	0.729	-0.04218
0.8	0.413254			1.565	0.0152906	0.48	-0.152765	0.73	-0.04344
0.801	0.415426			1.566	0.0143227	0.48	-0.15329	0.731	-0.04439
0.802	0.416712			1.568	0.0143831	0.481	-0.154672	0.732	-0.04475
0.803	0.416369			1.569	0.0142514	0.481	-0.155417	0.732	-0.04454
0.804	0.416391			1.571	0.0144706	0.482	-0.156637	0.733	-0.04295
0.805	0.417432			1.573	0.0167483	0.482	-0.158182	0.734	-0.04384
0.805	0.41796			1.574	0.0189421	0.483	-0.158437	0.735	-0.04344
0.806	0.419141			1.576	0.0200811	0.483	-0.159357	0.735	-0.04256
0.807	0.421319			1.578	0.0218586	0.484	-0.160979	0.736	-0.04307
0.808	0.422565			1.579	0.0231306	0.484	-0.163012	0.737	-0.04323
0.809	0.423209			1.581	0.0227034	0.485	-0.163034	0.738	-0.04182
0.81	0.423321			1.582	0.0228455	0.485	-0.164822	0.738	-0.04127
0.81	0.423682			1.584	0.0231054	0.486	-0.164122	0.739	-0.04045
0.811	0.424222			1.586	0.0219706	0.486	-0.16311	0.74	-0.03893
0.812	0.42451			1.587	0.0203875	0.487	-0.162066	0.741	-0.03784
0.813	0.424139			1.589	0.0189505	0.487	-0.162376	0.741	-0.03729
0.814	0.424138			1.591	0.0179086	0.488	-0.162422	0.742	-0.03645
0.815	0.425162			1.592	0.0176307	0.488	-0.161846	0.743	-0.03401
0.815	0.426278			1.594	0.0175559	0.489	-0.161392	0.744	-0.03434
0.816	0.427379			1.595	0.0195065	0.489	-0.160418	0.744	-0.03229
0.817	0.427494			1.597	0.0192952	0.49	-0.160242	0.745	-0.03239
0.818	0.426826			1.599	0.0196632	0.49	-0.160722	0.746	-0.0338
0.819	0.426108			1.6	0.0186304	0.491	-0.160548	0.747	-0.03327
0.82	0.425832			1.602	0.0157896	0.491	-0.159505	0.747	-0.03468
0.82	0.42522			1.604	0.0160427	0.492	-0.160395	0.748	-0.03485
0.821	0.425168			1.605	0.0161128	0.492	-0.161375	0.749	-0.03648
0.822	0.424896			1.607	0.0167162	0.493	-0.162151	0.75	-0.03538
0.823	0.424603			1.608	0.0158108	0.493	-0.162441	0.751	-0.03505
0.824	0.424693			1.61	0.0146244	0.494	-0.162479	0.751	-0.03379
0.825	0.425612			1.612	0.0144137	0.494	-0.162849	0.752	-0.03342
0.825	0.426908			1.613	0.0125841	0.495	-0.163157	0.753	-0.03392
0.826	0.427014			1.615	0.0104245	0.495	-0.163143	0.754	-0.03567
0.827	0.426445			1.617	0.00842996	0.496	-0.162605	0.754	-0.03308
0.828	0.426635			1.618	0.00621183	0.496	-0.163007	0.755	-0.03185
0.829	0.426717			1.62	0.0035694	0.497	-0.164153	0.756	-0.03141
0.83	0.426592			1.621	0.00325602	0.497	-0.164617	0.757	-0.03091
0.83	0.427447			1.623	0.00468691	0.498	-0.166429	0.757	-0.03102
0.831	0.428296			1.625	0.00628702	0.498	-0.168042	0.758	-0.03063
0.832	0.430116			1.626	0.0079033	0.499	-0.169193	0.759	-0.02945
0.833	0.432679			1.628	0.0109556	0.499	-0.169293	0.76	-0.02977
0.834	0.433983			1.63	0.013435	0.5	-0.169046	0.76	-0.03105
0.835	0.434034			1.631	0.0143475	0.5	-0.168737	0.761	-0.03014
0.835	0.433573			1.633	0.0152045	0.501	-0.169129	0.762	-0.02918
0.836	0.432537			1.634	0.0160981	0.501	-0.169503	0.763	-0.02889
0.837	0.431488			1.636	0.0173374	0.502	-0.170519	0.763	-0.02924
0.838	0.429812			1.638	0.0185218	0.502	-0.171474	0.764	-0.02945
0.839	0.429552			1.639	0.0190688	0.503	-0.171781	0.765	-0.02981
0.84	0.429369			1.641	0.0202244	0.503	-0.17096	0.766	-0.03016
0.84	0.428447			1.643	0.0224514	0.504	-0.170454	0.766	-0.02953
0.841	0.427617			1.644	0.0247262	0.504	-0.170639	0.767	-0.03089
0.842	0.42712			1.646	0.0254645	0.505	-0.171269	0.768	-0.03204
0.843	0.426731			1.647	0.0257225	0.505	-0.171324	0.769	-0.03101
0.844	0.42711			1.649	0.0256524	0.506	-0.170626	0.77	-0.03066
0.845	0.428557			1.651	0.0269791	0.506	-0.170542	0.77	-0.03113
0.845	0.430254			1.652	0.0280022	0.507	-0.170847	0.771	-0.03028
0.846	0.431228			1.654	0.0280547	0.507	-0.170624	0.772	-0.03044
0.847	0.432202			1.656	0.0283073	0.508	-0.170189	0.773	-0.03002
0.848	0.433503			1.657	0.0275671	0.508	-0.17055	0.773	-0.03074
0.849	0.433185			1.659	0.0284049	0.509	-0.170255	0.774	-0.03034
0.85	0.433043			1.66	0.0292764	0.509	-0.170064	0.775	-0.03089
0.85	0.433519			1.662	0.0303695	0.51	-0.170325	0.776	-0.03091
0.851	0.433864			1.664	0.030821	0.51	-0.170662	0.776	-0.03102
0.852	0.434301			1.665	0.0297023	0.511	-0.17076	0.777	-0.03005
0.853	0.434323			1.667	0.0304832	0.511	-0.171851	0.778	-0.02976
0.854	0.434788			1.669	0.0294051	0.512	-0.173009	0.779	-0.02932
0.855	0.436122			1.67	0.0274181	0.512	-0.173939	0.779	-0.03085
0.855	0.436795			1.672	0.0265287	0.513	-0.174249	0.78	-0.03152
0.856	0.43604			1.673	0.0251454	0.513	-0.174673	0.781	-0.03195
0.857	0.43508			1.675	0.0250683	0.514	-0.176373	0.782	-0.03114
0.858	0.433932			1.677	0.0258365	0.514	-0.177864	0.782	-0.03057
0.859	0.432849			1.678	0.0236657	0.515	-0.177392	0.783	-0.03023
0.86	0.432822			1.68	0.0230716	0.515	-0.176473	0.784	-0.03048
0.86	0.433153			1.682	0.0227414	0.516	-0.176764	0.785	-0.02997
0.861	0.433449			1.683	0.0222031	0.516	-0.177706	0.785	-0.02907
0.862	0.433182			1.685	0.0219139	0.517	-0.177481	0.786	-0.02813
0.863	0.432568			1.686	0.0207354	0.517	-0.176584	0.787	-0.0282
0.864	0.432702			1.688	0.0188117	0.518	-0.176243	0.788	-0.0279
0.865	0.432591			1.69	0.018422	0.518	-0.176002	0.789	-0.02738
0.865	0.432271			1.691	0.0182236	0.519	-0.176215	0.789	-0.0258
0.866	0.431447			1.693	0.0176449	0.519	-0.176587	0.79	-0.02475
0.867	0.430452			1.695	0.0170647	0.52	-0.176474	0.791	-0.02428
0.868	0.430755			1.696	0.0174717	0.52	-0.17648	0.792	-0.02394
0.869	0.431773			1.698	0.0187033	0.521	-0.177805	0.792	-0.02287
0.87	0.432543			1.7	0.0195251	0.521	-0.178769	0.793	-0.02157
0.87	0.433423			1.701	0.0194862	0.522	-0.179436	0.794	-0.02206
0.871	0.434341			1.703	0.0194058	0.522	-0.179921	0.795	-0.02264
0.872	0.43434			1.704	0.0182553	0.523	-0.179008	0.795	-0.02187
0.873	0.433718			1.706	0.016904	0.523	-0.17823	0.796	-0.02055
0.874	0.432727			1.708	0.0160288	0.524	-0.17806	0.797	-0.0193
0.875	0.431996			1.709	0.0150934	0.524	-0.178158	0.798	-0.0181
0.875	0.431921			1.711	0.0156381	0.525	-0.178636	0.798	-0.01705
0.876	0.432622			1.713	0.0154246	0.525	-0.179258	0.799	-0.01441
0.877	0.433204			1.714	0.0149198	0.526	-0.179551	0.8	-0.01096
0.878	0.433497			1.716	0.0138627	0.526	-0.179645	0.801	-0.00941
0.879	0.433447			1.717	0.0124462	0.527	-0.180093	0.801	-0.00833
0.88	0.43375			1.719	0.0122545	0.527	-0.180463	0.802	-0.00743
0.88	0.433897			1.721	0.0130053	0.528	-0.180873	0.803	-0.00659
0.881	0.433631			1.722	0.0135585	0.528	-0.181633	0.804	-0.00626
0.882	0.433384			1.724	0.0135381	0.529	-0.181698	0.804	-0.00645
0.883	0.43395			1.726	0.0130253	0.529	-0.181319	0.805	-0.00715
0.884	0.433787			1.727	0.0130689	0.53	-0.181339	0.806	-0.00793
0.885	0.433416			1.729	0.0139446	0.53	-0.182367	0.807	-0.00851
0.885	0.432195			1.73	0.015387	0.531	-0.183667	0.808	-0.00713
0.886	0.430281			1.732	0.0165395	0.531	-0.184489	0.808	-0.00732
0.887	0.429051			1.734	0.0163661	0.532	-0.184978	0.809	-0.00724
0.888	0.42815			1.735	0.0170949	0.532	-0.185536	0.81	-0.00709
0.889	0.426723			1.737	0.0187497	0.533	-0.185994	0.811	-0.00695
0.89	0.42594			1.739	0.0186813	0.533	-0.185918	0.811	-0.00709
0.89	0.425934			1.74	0.0210781	0.534	-0.18555	0.812	-0.00609
0.891	0.424914			1.742	0.0214269	0.534	-0.185461	0.813	-0.00489
0.892	0.424204			1.743	0.0218241	0.535	-0.185996	0.814	-0.00451
0.893	0.423762			1.745	0.0220201	0.535	-0.186727	0.814	-0.00367
0.894	0.423163			1.747	0.0245121	0.536	-0.187049	0.815	-0.00302
0.895	0.422169			1.748	0.0256073	0.536	-0.186932	0.816	-0.00261
0.895	0.420776			1.75	0.0270493	0.537	-0.187132	0.817	-0.00205
0.896	0.419465			1.752	0.0280559	0.537	-0.188001	0.817	-0.00102
0.897	0.418609			1.753	0.0288188	0.538	-0.188556	0.818	-0.00127
0.898	0.418587			1.755	0.0311467	0.538	-0.188457	0.819	0.000377
0.899	0.418647			1.756	0.0337372	0.539	-0.187448	0.82	0.002129
0.9	0.4189			1.758	0.0355528	0.539	-0.187421	0.82	0.003088
0.9	0.420461			1.76	0.0359052	0.54	-0.189268	0.821	0.002872
0.901	0.422315			1.761	0.0346488	0.54	-0.190642	0.822	0.002795
0.902	0.423605			1.763	0.0330784	0.541	-0.191278	0.823	0.005019
0.903	0.424732			1.765	0.0320952	0.541	-0.19163	0.823	0.006409
0.904	0.425859			1.766	0.0323355	0.542	-0.192174	0.824	0.006422
0.905	0.426877			1.768	0.0329432	0.542	-0.1926	0.825	0.00472
0.905	0.427603			1.769	0.0336012	0.543	-0.193265	0.826	0.004632
0.906	0.428584			1.771	0.0339577	0.543	-0.194253	0.826	0.006024
0.907	0.429532			1.773	0.0342228	0.544	-0.195262	0.827	0.006416
0.908	0.430283			1.774	0.0349	0.544	-0.195377	0.828	0.007466
0.909	0.431225			1.776	0.034501	0.545	-0.196348	0.829	0.009414
0.91	0.431955			1.778	0.0335592	0.545	-0.197058	0.83	0.012389
0.91	0.4317			1.779	0.0331569	0.546	-0.196814	0.83	0.014278
0.911	0.430906			1.781	0.0317926	0.546	-0.196947	0.831	0.017365
0.912	0.430489			1.782	0.0299848	0.547	-0.197367	0.832	0.020012
0.913	0.430643			1.784	0.0293682	0.547	-0.196995	0.833	0.020666
0.914	0.432049			1.786	0.0299226	0.548	-0.196837	0.833	0.022908
0.914	0.434234			1.787	0.0308154	0.548	-0.197375	0.834	0.025216
0.915	0.434643			1.789	0.030614	0.549	-0.197272	0.835	0.026808
0.916	0.433084			1.791	0.031794	0.549	-0.19845	0.836	0.028353
0.917	0.431835			1.792	0.0326644	0.55	-0.198764	0.836	0.030934
0.918	0.431216			1.794	0.0326422	0.55	-0.200011	0.837	0.032218
0.919	0.430692			1.795	0.0346747	0.551	-0.200363	0.838	0.033175
0.919	0.431152			1.797	0.0338345	0.551	-0.200993	0.839	0.03341
0.92	0.431682			1.799	0.0310637	0.552	-0.200541	0.839	0.034465
0.921	0.431939			1.8	0.0317882	0.552	-0.199829	0.84	0.035305
0.922	0.432336			1.802	0.0323279	0.553	-0.200521	0.841	0.036507
0.923	0.432666			1.804	0.0354026	0.553	-0.201738	0.842	0.036595
0.924	0.433008			1.805	0.0389901	0.554	-0.201774	0.842	0.037854
0.924	0.432773			1.807	0.0409664	0.554	-0.202562	0.843	0.037377
0.925	0.433216			1.808	0.0434628	0.555	-0.202639	0.844	0.036675
0.926	0.434171			1.81	0.0455806	0.555	-0.202003	0.845	0.035019
0.927	0.435212			1.812	0.0476243	0.556	-0.20166	0.845	0.033213
0.928	0.43648			1.813	0.0491907	0.556	-0.202206	0.846	0.031649
0.929	0.437113			1.815	0.0485407	0.557	-0.202523	0.847	0.030484
0.929	0.437716			1.817	0.0490987	0.557	-0.201839	0.848	0.027452
0.93	0.438364			1.818	0.0491562	0.558	-0.201559	0.849	0.025145
0.931	0.438512			1.82	0.0484696	0.558	-0.202068	0.849	0.024266
0.932	0.439			1.821	0.0484213	0.559	-0.202634	0.85	0.024524
0.933	0.439903			1.823	0.0487722	0.559	-0.203082	0.851	0.023688
0.934	0.440291			1.825	0.049568	0.56	-0.202739	0.852	0.022884
0.934	0.440218			1.826	0.0496413	0.56	-0.201347	0.852	0.022379
0.935	0.440698			1.828	0.0499097	0.561	-0.200951	0.853	0.020908
0.936	0.44144			1.83	0.0498797	0.561	-0.201828	0.854	0.019316
0.937	0.442071			1.831	0.0488413	0.562	-0.202326	0.855	0.017037
0.938	0.442252			1.833	0.0478001	0.562	-0.202313	0.855	0.016703
0.939	0.44226			1.835	0.0474272	0.563	-0.202683	0.856	0.015022
0.939	0.442668			1.836	0.046123	0.563	-0.203947	0.857	0.013637
0.94	0.443386			1.838	0.0456289	0.564	-0.204436	0.858	0.011627
0.941	0.444435			1.839	0.0488675	0.564	-0.20534	0.858	0.009418
0.942	0.444566			1.841	0.0510481	0.565	-0.205685	0.859	0.009181
0.943	0.443822			1.843	0.0502849	0.565	-0.20637	0.86	0.00775
0.944	0.44415			1.844	0.0503125	0.566	-0.206829	0.861	0.006163
0.944	0.443544			1.846	0.0499303	0.566	-0.2069	0.861	0.004443
0.945	0.443086			1.848	0.049524	0.567	-0.207776	0.862	0.003111
0.946	0.44358			1.849	0.0491042	0.567	-0.208525	0.863	0.001823
0.947	0.443821			1.851	0.0480723	0.568	-0.210462	0.864	-0.00077
0.948	0.443865			1.852	0.0479721	0.568	-0.211357	0.864	-0.0027
0.949	0.444096			1.854	0.0479508	0.569	-0.21197	0.865	-0.00324
0.949	0.444217			1.856	0.0486674	0.569	-0.212705	0.866	-0.00462
0.95	0.444322			1.857	0.0507971	0.57	-0.21363	0.867	-0.00417
0.951	0.444689			1.859	0.0517565	0.57	-0.214113	0.868	-0.00408
0.952	0.445461			1.861	0.0539445	0.571	-0.213966	0.868	-0.00326
0.953	0.446373			1.862	0.0570274	0.571	-0.213341	0.869	-0.00256
0.954	0.446744			1.864	0.0588121	0.572	-0.212923	0.87	-0.001
0.954	0.446639			1.865	0.0604473	0.572	-0.214754	0.871	-0.00023
0.955	0.445701			1.867	0.0619451	0.573	-0.215348	0.871	0.000873
0.956	0.444001			1.869	0.0635162	0.573	-0.216411	0.872	0.001146
0.957	0.444157			1.87	0.0635856	0.574	-0.216666	0.873	0.001914
0.958	0.445726			1.872	0.0653415	0.574	-0.217228	0.874	0.003273
0.959	0.446905			1.874	0.0661804	0.575	-0.217302	0.874	0.003283
0.959	0.447153			1.875	0.0663441	0.575	-0.216455	0.875	0.002769
0.96	0.447698			1.877	0.0672621	0.576	-0.216638	0.876	0.002421
0.961	0.447709			1.878	0.0680272	0.576	-0.217021	0.877	0.001106
0.962	0.447468			1.88	0.0673303	0.577	-0.217648	0.877	0.00099
0.963	0.448089			1.882	0.0651798	0.577	-0.218254	0.878	0.001513
0.964	0.448748			1.883	0.0659353	0.578	-0.218355	0.879	0.002422
0.964	0.448846			1.885	0.0674169	0.578	-0.218645	0.88	0.002725
0.965	0.448717			1.887	0.0678396	0.579	-0.218945	0.88	0.002613
0.966	0.448713			1.888	0.0668731	0.579	-0.218748	0.881	0.002395
0.967	0.448625			1.89	0.0663975	0.58	-0.218612	0.882	0.001809
0.968	0.448536			1.891	0.0660251	0.58	-0.218789	0.883	0.002231
0.969	0.449018			1.893	0.0651027	0.581	-0.218081	0.883	0.003119
0.969	0.450166			1.895	0.064247	0.581	-0.216761	0.884	0.002302
0.97	0.451136			1.896	0.063422	0.582	-0.216557	0.885	0.002033
0.971	0.451487			1.898	0.0622103	0.582	-0.21694	0.886	0.001831
0.972	0.45201			1.9	0.0602444	0.583	-0.217114	0.887	-9.3e-06
0.973	0.452307			1.901	0.0587268	0.583	-0.21694	0.887	-0.00111
0.974	0.452114			1.903	0.0568402	0.584	-0.217203	0.888	-0.00223
0.974	0.452115			1.904	0.0551446	0.584	-0.217377	0.889	-0.00246
0.975	0.452142			1.906	0.0542266	0.585	-0.218287	0.89	-0.00409
0.976	0.452427			1.908	0.0529361	0.585	-0.219465	0.89	-0.00748
0.977	0.452416			1.909	0.050719	0.586	-0.220516	0.891	-0.01036
0.978	0.452592			1.911	0.0480834	0.586	-0.220667	0.892	-0.01389
0.979	0.453195			1.913	0.0471174	0.587	-0.220152	0.893	-0.01769
0.979	0.453491			1.914	0.0464328	0.587	-0.220445	0.893	-0.01938
0.98	0.453791			1.916	0.0463109	0.588	-0.220309	0.894	-0.02085
0.981	0.454079			1.917	0.0466705	0.588	-0.219489	0.895	-0.02288
0.982	0.454479			1.919	0.0476516	0.589	-0.219384	0.896	-0.02392
0.983	0.454353			1.921	0.0480798	0.589	-0.219757	0.896	-0.02466
0.984	0.454205			1.922	0.0476167	0.59	-0.220326	0.897	-0.02502
0.984	0.454244			1.924	0.0486299	0.59	-0.22025	0.898	-0.02649
0.985	0.45397			1.926	0.0492572	0.591	-0.220603	0.899	-0.02813
0.986	0.454635			1.927	0.0479317	0.591	-0.221414	0.899	-0.02824
0.987	0.455968			1.929	0.0480126	0.592	-0.221125	0.9	-0.02906
0.988	0.457058			1.93	0.0478276	0.592	-0.219866	0.901	-0.02866
0.989	0.458072			1.932	0.0474857	0.593	-0.218125	0.902	-0.029
0.989	0.458912			1.934	0.0449724	0.593	-0.216683	0.902	-0.02962
0.99	0.459511			1.935	0.0433905	0.594	-0.215538	0.903	-0.02975
0.991	0.460151			1.937	0.0426044	0.594	-0.21502	0.904	-0.03084
0.992	0.460654			1.939	0.0417734	0.595	-0.214316	0.905	-0.03173
0.993	0.460284			1.94	0.0409505	0.595	-0.213302	0.905	-0.03252
0.994	0.459455			1.942	0.0424704	0.596	-0.213618	0.906	-0.03284
0.994	0.459456			1.943	0.0421656	0.596	-0.214377	0.907	-0.03323
0.995	0.459863			1.945	0.0422097	0.597	-0.213717	0.908	-0.03498
0.996	0.459902			1.947	0.04144	0.597	-0.211993	0.909	-0.03716
0.997	0.459981			1.948	0.0405596	0.598	-0.211101	0.909	-0.03772
0.998	0.459136			1.95	0.0384805	0.598	-0.211081	0.91	-0.03768
0.999	0.457752			1.952	0.0400683	0.599	-0.210654	0.911	-0.03807
0.999	0.457439			1.953	0.0405595	0.599	-0.209477	0.912	-0.03691
1	0.457554			1.955	0.0400314	0.6	-0.209374	0.912	-0.03798
1.001	0.457431			1.956	0.0405952	0.6	-0.209374	0.913	-0.03931
1.002	0.45735			1.958	0.0403205	0.601	-0.209417	0.914	-0.03835
1.003	0.456581			1.96	0.0389571	0.601	-0.209515	0.915	-0.03791
1.004	0.456697			1.961	0.0375556	0.602	-0.208893	0.915	-0.03566
1.004	0.456759			1.963	0.0366597	0.602	-0.208976	0.916	-0.03365
1.005	0.457267			1.965	0.0362086	0.603	-0.209364	0.917	-0.03214
1.006	0.458144			1.966	0.0359077	0.603	-0.208386	0.918	-0.03155
1.007	0.458442			1.968	0.0360309	0.604	-0.208471	0.918	-0.03097
1.008	0.460952			1.97	0.0353353	0.604	-0.208632	0.919	-0.03118
1.009	0.462001			1.971	0.0348766	0.605	-0.209075	0.92	-0.03162
1.009	0.462959			1.973	0.0357381	0.605	-0.20989	0.921	-0.03173
1.01	0.462745			1.974	0.03774	0.606	-0.211151	0.921	-0.03106
1.011	0.462282			1.976	0.0397592	0.606	-0.212283	0.922	-0.03091
1.012	0.462345			1.978	0.039141	0.607	-0.210969	0.923	-0.02955
1.013	0.461717			1.979	0.0376533	0.607	-0.210509	0.924	-0.02833
1.014	0.461263			1.981	0.0373683	0.608	-0.210738	0.924	-0.02823
1.014	0.460903			1.983	0.0365605	0.608	-0.210695	0.925	-0.02839
1.015	0.460953			1.984	0.0364712	0.609	-0.210332	0.926	-0.03002
1.016	0.460712			1.986	0.0370127	0.609	-0.210154	0.927	-0.03045
1.017	0.460072			1.987	0.0371896	0.61	-0.209449	0.928	-0.03084
1.018	0.459878			1.989	0.0383288	0.61	-0.209371	0.928	-0.03188
1.019	0.458649			1.991	0.0405647	0.611	-0.208678	0.929	-0.03229
1.019	0.457941			1.992	0.0434447	0.611	-0.207203	0.93	-0.03134
1.02	0.458417			1.994	0.0438007	0.612	-0.208576	0.931	-0.03145
1.021	0.458664			1.996	0.0454051	0.612	-0.208756	0.931	-0.03152
1.022	0.458261			1.997	0.0460439	0.613	-0.208743	0.932	-0.03258
1.023	0.457486			1.999	0.0451788	0.613	-0.208943	0.933	-0.03212
1.024	0.457632			2	0.0464664	0.614	-0.208514	0.934	-0.03067
1.024	0.458653			2.002	0.0469918	0.614	-0.208442	0.934	-0.0308
1.025	0.459769			2.004	0.0470503	0.615	-0.207167	0.935	-0.03051
1.026	0.460539			2.005	0.0460321	0.615	-0.205602	0.936	-0.02985
1.027	0.46078			2.007	0.0455584	0.616	-0.204703	0.937	-0.03078
1.028	0.460606			2.009	0.0450634	0.616	-0.202579	0.937	-0.03085
1.029	0.461142			2.01	0.0470439	0.617	-0.201861	0.938	-0.03025
1.029	0.462232			2.012	0.0492293	0.617	-0.202605	0.939	-0.02869
1.03	0.462457			2.013	0.0511048	0.618	-0.203459	0.94	-0.02769
1.031	0.462478			2.015	0.0510872	0.618	-0.204268	0.94	-0.02791
1.032	0.462437			2.017	0.0511869	0.619	-0.203917	0.941	-0.02787
1.033	0.462756			2.018	0.0517254	0.619	-0.203083	0.942	-0.02835
1.034	0.46339			2.02	0.0549383	0.62	-0.202578	0.943	-0.02749
1.034	0.463748			2.022	0.0561917	0.62	-0.202994	0.943	-0.0277
1.035	0.464367			2.023	0.0579769	0.621	-0.202935	0.944	-0.02782
1.036	0.464287			2.025	0.0584218	0.621	-0.20176	0.945	-0.02747
1.037	0.464229			2.026	0.0577776	0.622	-0.202312	0.946	-0.02757
1.038	0.464809			2.028	0.0577254	0.622	-0.202777	0.947	-0.0295
1.039	0.465934			2.03	0.0576225	0.623	-0.203813	0.947	-0.03112
1.039	0.46666			2.031	0.0563383	0.623	-0.203833	0.948	-0.03227
1.04	0.466322			2.033	0.0554878	0.624	-0.202902	0.949	-0.03375
1.041	0.466142			2.035	0.0554818	0.624	-0.203145	0.95	-0.03577
1.042	0.467226			2.036	0.0555412	0.625	-0.202927	0.95	-0.03566
1.043	0.467759			2.038	0.0568453	0.625	-0.20277	0.951	-0.03515
1.044	0.467925			2.039	0.0580752	0.626	-0.201843	0.952	-0.03467
1.044	0.468121			2.041	0.0580854	0.626	-0.201067	0.953	-0.03468
1.045	0.46828			2.043	0.0584315	0.627	-0.200241	0.953	-0.03572
1.046	0.468195			2.044	0.0594478	0.627	-0.200373	0.954	-0.03566
1.047	0.467981			2.046	0.0606569	0.628	-0.200113	0.955	-0.03598
1.048	0.468231			2.048	0.0613462	0.628	-0.20029	0.956	-0.03523
1.048	0.468919			2.049	0.0612915	0.629	-0.199896	0.956	-0.03454
1.049	0.469444			2.051	0.0610769	0.629	-0.199508	0.957	-0.03349
1.05	0.469733			2.052	0.0603067	0.63	-0.198803	0.958	-0.03305
1.051	0.470913			2.054	0.0594433	0.63	-0.198784	0.959	-0.03312
1.052	0.472914			2.056	0.0569671	0.631	-0.19912	0.959	-0.03308
1.053	0.474239			2.057	0.054879	0.631	-0.199344	0.96	-0.03238
1.053	0.475051			2.059	0.0529297	0.632	-0.201004	0.961	-0.03181
1.054	0.476021			2.061	0.0518699	0.632	-0.202237	0.962	-0.02966
1.055	0.477366			2.062	0.0511267	0.633	-0.202891	0.962	-0.02749
1.056	0.479398			2.064	0.052991	0.633	-0.203226	0.963	-0.02671
1.057	0.481099			2.065	0.0532209	0.634	-0.203975	0.964	-0.02802
1.058	0.482732			2.067	0.0528651	0.634	-0.205371	0.965	-0.0285
1.058	0.484116			2.069	0.0545303	0.635	-0.205532	0.966	-0.02851
1.059	0.485981			2.07	0.0549631	0.635	-0.206585	0.966	-0.02863
1.06	0.487917			2.072	0.0548478	0.636	-0.207003	0.967	-0.02748
1.061	0.487981			2.074	0.0573026	0.636	-0.207239	0.968	-0.02698
1.062	0.487985			2.075	0.0573903	0.637	-0.206518	0.969	-0.02645
1.063	0.488315			2.077	0.0577073	0.637	-0.205733	0.969	-0.02498
1.063	0.488731			2.078	0.0584797	0.638	-0.205279	0.97	-0.02441
1.064	0.489863			2.08	0.0559148	0.638	-0.205767	0.971	-0.02386
1.065	0.491243			2.082	0.0554443	0.639	-0.20626	0.972	-0.02361
1.066	0.49142			2.083	0.0555946	0.639	-0.206008	0.972	-0.02296
1.067	0.490914			2.085	0.0534087	0.64	-0.207293	0.973	-0.0221
1.068	0.490582			2.087	0.0521159	0.64	-0.207391	0.974	-0.02097
1.068	0.491402			2.088	0.0521606	0.641	-0.208039	0.975	-0.0188
1.069	0.492002			2.09	0.0529428	0.641	-0.208971	0.975	-0.01923
1.07	0.491992			2.091	0.0539101	0.642	-0.20938	0.976	-0.01859
1.071	0.491881			2.093	0.0540375	0.642	-0.209666	0.977	-0.01763
1.072	0.491725			2.095	0.053843	0.643	-0.209436	0.978	-0.01539
1.073	0.492607			2.096	0.0559845	0.643	-0.209732	0.978	-0.01413
1.073	0.49367			2.098	0.0582096	0.644	-0.210254	0.979	-0.01337
1.074	0.49398			2.1	0.0603424	0.644	-0.211054	0.98	-0.01303
1.075	0.494001			2.101	0.0608918	0.645	-0.211326	0.981	-0.01222
1.076	0.494773			2.103	0.0609698	0.645	-0.211107	0.981	-0.01235
1.077	0.494699			2.105	0.0603107	0.646	-0.21149	0.982	-0.01231
1.078	0.493711			2.106	0.0591838	0.646	-0.212263	0.983	-0.01146
1.078	0.492585			2.108	0.05893	0.647	-0.211519	0.984	-0.01145
1.079	0.492003			2.109	0.0587203	0.647	-0.212066	0.984	-0.01164
1.08	0.490218			2.111	0.0581885	0.648	-0.211708	0.985	-0.01313
1.081	0.488979			2.113	0.0583678	0.648	-0.211539	0.986	-0.01407
1.082	0.488498			2.114	0.0586683	0.649	-0.211648	0.987	-0.01414
1.083	0.487895			2.116	0.0570579	0.649	-0.212169	0.988	-0.01483
1.083	0.486913			2.118	0.055122	0.65	-0.212417	0.988	-0.01537
1.084	0.486629			2.119	0.0527582	0.65	-0.212689	0.989	-0.01516
1.085	0.486113			2.121	0.0500126	0.651	-0.213028	0.99	-0.01548
1.086	0.485287			2.122	0.0486736	0.651	-0.213196	0.991	-0.01566
1.087	0.483419			2.124	0.0479154	0.652	-0.213869	0.991	-0.01572
1.088	0.481855			2.126	0.0474914	0.652	-0.213355	0.992	-0.01574
1.088	0.480961			2.127	0.047991	0.653	-0.212963	0.993	-0.01677
1.089	0.480001			2.129	0.0465823	0.653	-0.213059	0.994	-0.01731
1.09	0.478529			2.131	0.0459654	0.654	-0.213	0.994	-0.01858
1.091	0.47745			2.132	0.0427762	0.654	-0.214157	0.995	-0.01925
1.092	0.476377			2.134	0.03896	0.655	-0.215008	0.996	-0.01889
1.093	0.475377			2.135	0.0354505	0.655	-0.216058	0.997	-0.01743
1.093	0.474176			2.137	0.032913	0.656	-0.216086	0.997	-0.01623
1.094	0.47498			2.139	0.0287566	0.656	-0.216544	0.998	-0.01604
1.095	0.478804			2.14	0.0266743	0.657	-0.216291	0.999	-0.01608
1.096	0.482368			2.142	0.0259795	0.657	-0.215813	1	-0.0178
1.097	0.483547			2.144	0.0259441	0.658	-0.216234	1	-0.01844
1.098	0.48177			2.145	0.0239993	0.658	-0.217054	1.001	-0.01944
1.098	0.480146			2.147	0.0236523	0.659	-0.217331	1.002	-0.02039
1.099	0.479127			2.148	0.02281	0.659	-0.217704	1.003	-0.02159
1.1	0.478118			2.15	0.0247049	0.66	-0.219526	1.003	-0.02116
1.101	0.476079			2.152	0.0233807	0.66	-0.219243	1.004	-0.02027
1.102	0.474219			2.153	0.0223075	0.661	-0.219159	1.005	-0.0196
1.103	0.473545			2.155	0.0205867	0.661	-0.219309	1.006	-0.0165
1.103	0.47315			2.157	0.0203451	0.662	-0.219913	1.007	-0.01585
1.104	0.472696			2.158	0.0205621	0.662	-0.220099	1.007	-0.01484
1.105	0.471624			2.16	0.0214903	0.663	-0.219889	1.008	-0.01421
1.106	0.469569			2.161	0.0228372	0.663	-0.219767	1.009	-0.01398
1.107	0.467431			2.163	0.0240303	0.664	-0.220126	1.01	-0.01297
1.108	0.465799			2.165	0.0244454	0.664	-0.221424	1.01	-0.01252
1.108	0.464142			2.166	0.0235839	0.665	-0.220286	1.011	-0.01234
1.109	0.463457			2.168	0.0216102	0.665	-0.221571	1.012	-0.012
1.11	0.462944			2.17	0.0214425	0.666	-0.222509	1.013	-0.01073
1.111	0.462364			2.171	0.0218165	0.666	-0.222412	1.013	-0.01051
1.112	0.462481			2.173	0.0221985	0.667	-0.222723	1.014	-0.01091
1.113	0.462603			2.174	0.0232701	0.667	-0.222213	1.015	-0.00834
1.113	0.463561			2.176	0.0241382	0.668	-0.222188	1.016	-0.00824
1.114	0.463269			2.178	0.0247713	0.668	-0.221091	1.016	-0.00785
1.115	0.461862			2.179	0.025681	0.669	-0.221515	1.017	-0.00704
1.116	0.461485			2.181	0.0266394	0.669	-0.221933	1.018	-0.00698
1.117	0.461355			2.183	0.0263119	0.67	-0.224439	1.019	-0.00689
1.118	0.461187			2.184	0.0262046	0.67	-0.225931	1.019	-0.00459
1.118	0.461503			2.186	0.0272296	0.671	-0.226994	1.02	-0.00248
1.119	0.462031			2.187	0.0281237	0.671	-0.226996	1.021	-0.00195
1.12	0.462451			2.189	0.0271399	0.672	-0.228306	1.022	-0.0013
1.121	0.463358			2.191	0.0263249	0.672	-0.228405	1.022	-0.00028
1.122	0.465199			2.192	0.0254051	0.673	-0.228163	1.023	-0.00103
1.123	0.465543			2.194	0.0259032	0.673	-0.228831	1.024	-0.00243
1.123	0.464945			2.196	0.0265159	0.674	-0.22912	1.025	-0.00312
1.124	0.465631			2.197	0.0261731	0.674	-0.230018	1.026	-0.00389
1.125	0.467342			2.199	0.0248169	0.675	-0.229686	1.026	-0.00363
1.126	0.468013			2.2	0.0246791	0.675	-0.230545	1.027	-0.0036
1.127	0.469276			2.202	0.023475	0.676	-0.23185	1.028	-0.00419
1.128	0.470542			2.204	0.0229211	0.676	-0.232872	1.029	-0.00427
1.128	0.471957			2.205	0.0231625	0.677	-0.232856	1.029	-0.00503
1.129	0.472851			2.207	0.0230398	0.677	-0.233498	1.03	-0.00663
1.13	0.473075			2.209	0.0238446	0.678	-0.234046	1.031	-0.00732
1.131	0.473393			2.21	0.0255557	0.678	-0.233654	1.032	-0.00832
1.132	0.474404			2.212	0.0244061	0.679	-0.233979	1.032	-0.01003
1.133	0.474431			2.213	0.0236001	0.679	-0.232898	1.033	-0.01093
1.133	0.47563			2.215	0.0234493	0.68	-0.232151	1.034	-0.01183
1.134	0.476283			2.217	0.0254046	0.68	-0.231489	1.035	-0.01241
1.135	0.476384			2.218	0.0272055	0.681	-0.23056	1.035	-0.01295
1.136	0.475839			2.22	0.029119	0.681	-0.230448	1.036	-0.01255
1.137	0.471677			2.222	0.0302145	0.682	-0.230146	1.037	-0.0133
1.138	0.46867			2.223	0.0314868	0.682	-0.230222	1.038	-0.01443
1.138	0.46697			2.225	0.0328628	0.683	-0.229098	1.038	-0.01259
1.139	0.467468			2.226	0.0326797	0.683	-0.228118	1.039	-0.01248
1.14	0.468185			2.228	0.0326564	0.684	-0.2272	1.04	-0.01347
1.141	0.468574			2.23	0.0339747	0.684	-0.226134	1.041	-0.01183
1.142	0.469435			2.231	0.034128	0.685	-0.22497	1.041	-0.01113
1.143	0.470346			2.233	0.0346049	0.685	-0.225855	1.042	-0.01037
1.143	0.471479			2.235	0.0356719	0.686	-0.226298	1.043	-0.00938
1.144	0.472398			2.236	0.0363132	0.686	-0.226919	1.044	-0.00888
1.145	0.472925			2.238	0.0363799	0.687	-0.227385	1.044	-0.00895
1.146	0.473301			2.24	0.0366504	0.687	-0.227609	1.045	-0.00953
1.147	0.474115			2.241	0.0370842	0.688	-0.22853	1.046	-0.01021
1.148	0.476093			2.243	0.0377091	0.688	-0.22922	1.047	-0.01048
1.148	0.477375			2.244	0.0372787	0.689	-0.229661	1.048	-0.01111
1.149	0.479127			2.246	0.0359188	0.689	-0.22951	1.048	-0.01072
1.15	0.480632			2.248	0.0348009	0.69	-0.230485	1.049	-0.0117
1.151	0.480847			2.249	0.0340644	0.69	-0.229839	1.05	-0.01161
1.152	0.480232			2.251	0.0339675	0.691	-0.229004	1.051	-0.01224
1.153	0.479793			2.253	0.0339615	0.691	-0.230288	1.051	-0.0118
1.153	0.479051			2.254	0.0338476	0.692	-0.230464	1.052	-0.01177
1.154	0.478			2.256	0.0334245	0.692	-0.231566	1.053	-0.01089
1.155	0.476633			2.257	0.0316575	0.693	-0.232928	1.054	-0.01016
1.156	0.476159			2.259	0.0277622	0.693	-0.233242	1.054	-0.01025
1.157	0.476821			2.261	0.0246101	0.693	-0.233103	1.055	-0.01057
1.158	0.476997			2.262	0.0222575	0.694	-0.232785	1.056	-0.01073
1.158	0.477078			2.264	0.0205249	0.694	-0.230862	1.057	-0.011
1.159	0.476792			2.266	0.0199135	0.695	-0.230569	1.057	-0.01202
1.16	0.475888			2.267	0.0174746	0.695	-0.230181	1.058	-0.01288
1.161	0.476191			2.269	0.0174483	0.696	-0.229168	1.059	-0.01251
1.162	0.47687			2.27	0.0155559	0.696	-0.228405	1.06	-0.01116
1.163	0.476184			2.272	0.0153981	0.697	-0.22875	1.06	-0.01109
1.163	0.476139			2.274	0.0158658	0.697	-0.2304	1.061	-0.01061
1.164	0.477011			2.275	0.0150989	0.698	-0.230219	1.062	-0.0104
1.165	0.478426			2.277	0.0142334	0.698	-0.230772	1.063	-0.01001
1.166	0.479199			2.279	0.0138274	0.699	-0.231284	1.063	-0.00989
1.167	0.477812			2.28	0.0138197	0.699	-0.232521	1.064	-0.01032
1.168	0.478699			2.282	0.0151793	0.7	-0.23263	1.065	-0.01059
1.168	0.478932			2.283	0.0152654	0.7	-0.232702	1.066	-0.01138
1.169	0.47795			2.285	0.0153684	0.701	-0.233457	1.067	-0.01118
1.17	0.478422			2.287	0.0190888	0.701	-0.234262	1.067	-0.01094
1.171	0.477876			2.288	0.0212673	0.702	-0.2344	1.068	-0.01114
1.172	0.478322			2.29	0.0221975	0.702	-0.23579	1.069	-0.01047
1.173	0.48			2.292	0.0228732	0.703	-0.237455	1.07	-0.01087
1.173	0.480848			2.293	0.0211689	0.703	-0.237743	1.07	-0.01124
1.174	0.482234			2.295	0.0207383	0.704	-0.238872	1.071	-0.01102
1.175	0.48305			2.296	0.0222376	0.704	-0.239999	1.072	-0.01109
1.176	0.484291			2.298	0.0240162	0.705	-0.240653	1.073	-0.0119
1.177	0.484948			2.3	0.0265276	0.705	-0.24181	1.073	-0.01228
1.178	0.485789			2.301	0.029445	0.706	-0.242464	1.074	-0.01166
1.178	0.486375			2.303	0.030868	0.706	-0.243528	1.075	-0.01186
1.179	0.486036			2.305	0.0317869	0.707	-0.243708	1.076	-0.01148
1.18	0.486159			2.306	0.0311615	0.707	-0.244496	1.076	-0.0123
1.181	0.487188			2.308	0.0305084	0.708	-0.24522	1.077	-0.01288
1.182	0.487456			2.309	0.0301935	0.708	-0.24642	1.078	-0.01302
1.182	0.488225			2.311	0.0304406	0.709	-0.247394	1.079	-0.01348
1.183	0.488114			2.313	0.0299709	0.709	-0.246977	1.079	-0.01413
1.184	0.48823			2.314	0.0293513	0.71	-0.246139	1.08	-0.01531
1.185	0.48803			2.316	0.0288241	0.71	-0.245673	1.081	-0.01676
1.186	0.488739			2.318	0.0274803	0.711	-0.244801	1.082	-0.01801
1.187	0.488247			2.319	0.0271259	0.711	-0.243763	1.082	-0.01893
1.187	0.487754			2.321	0.0268054	0.712	-0.242942	1.083	-0.02073
1.188	0.488441			2.322	0.0266269	0.712	-0.241999	1.084	-0.02182
1.189	0.488256			2.324	0.0262871	0.713	-0.241669	1.085	-0.02295
1.19	0.488756			2.326	0.0261371	0.713	-0.240942	1.086	-0.0237
1.191	0.488685			2.327	0.0250197	0.714	-0.239784	1.086	-0.02413
1.192	0.488867			2.329	0.0215491	0.714	-0.239327	1.087	-0.02364
1.192	0.488812			2.331	0.0198014	0.715	-0.239312	1.088	-0.0234
1.193	0.488943			2.332	0.0201243	0.715	-0.239512	1.089	-0.02359
1.194	0.489146			2.334	0.0189838	0.716	-0.239009	1.089	-0.02314
1.195	0.490176			2.335	0.019953	0.716	-0.238484	1.09	-0.02317
1.196	0.493103			2.337	0.019438	0.717	-0.238018	1.091	-0.0232
1.197	0.496266			2.339	0.0175813	0.717	-0.237345	1.092	-0.02313
1.197	0.499039			2.34	0.0153304	0.718	-0.237502	1.092	-0.02327
1.198	0.501564			2.342	0.0139947	0.718	-0.238575	1.093	-0.02301
1.199	0.503811			2.344	0.0144738	0.719	-0.239337	1.094	-0.02367
1.2	0.505723			2.345	0.0147774	0.719	-0.239087	1.095	-0.02459
1.201	0.507042			2.347	0.0143503	0.72	-0.239763	1.095	-0.02537
1.202	0.508704			2.348	0.0146245	0.72	-0.239695	1.096	-0.025
1.202	0.509887			2.35	0.0153112	0.721	-0.240479	1.097	-0.02452
1.203	0.510366			2.352	0.0157416	0.721	-0.241261	1.098	-0.02498
1.204	0.511364			2.353	0.01383	0.722	-0.240712	1.098	-0.0251
1.205	0.511958			2.355	0.0141124	0.722	-0.240539	1.099	-0.02425
1.206	0.512664			2.357	0.0139786	0.723	-0.240771	1.1	-0.02477
1.207	0.513134			2.358	0.0157885	0.723	-0.241716	1.101	-0.02577
1.207	0.513531			2.36	0.0156798	0.724	-0.242668	1.101	-0.02719
1.208	0.515249			2.361	0.0164344	0.724	-0.243091	1.102	-0.02686
1.209	0.515545			2.363	0.0177862	0.725	-0.24262	1.103	-0.02813
1.21	0.515631			2.365	0.0191983	0.725	-0.241749	1.104	-0.02904
1.211	0.515774			2.366	0.0198837	0.726	-0.240781	1.105	-0.03007
1.212	0.515774			2.368	0.0195793	0.726	-0.240995	1.105	-0.03082
1.212	0.517402			2.37	0.0205197	0.727	-0.240566	1.106	-0.03103
1.213	0.518233			2.371	0.0218509	0.727	-0.239973	1.107	-0.03095
1.214	0.517803			2.373	0.022306	0.728	-0.238944	1.108	-0.0309
1.215	0.517935			2.375	0.0236127	0.728	-0.239192	1.108	-0.03163
1.216	0.518523			2.376	0.0263178	0.729	-0.238367	1.109	-0.0312
1.217	0.517889			2.378	0.0286196	0.729	-0.238016	1.11	-0.03066
1.217	0.517195			2.379	0.0301692	0.73	-0.237448	1.111	-0.03146
1.218	0.517322			2.381	0.0312201	0.73	-0.236569	1.111	-0.03127
1.219	0.51796			2.383	0.031816	0.731	-0.235704	1.112	-0.03095
1.22	0.518818			2.384	0.0322784	0.731	-0.234749	1.113	-0.03077
1.221	0.519753			2.386	0.0317872	0.732	-0.23513	1.114	-0.03112
1.222	0.520389			2.388	0.0315624	0.732	-0.235706	1.114	-0.03158
1.222	0.520581			2.389	0.0310061	0.733	-0.236253	1.115	-0.0323
1.223	0.521392			2.391	0.0311052	0.733	-0.236127	1.116	-0.03319
1.224	0.521918			2.392	0.0317279	0.734	-0.235416	1.117	-0.03323
1.225	0.522643			2.394	0.0321975	0.734	-0.236684	1.117	-0.03349
1.226	0.522028			2.396	0.0332044	0.735	-0.237722	1.118	-0.03466
1.227	0.521922			2.397	0.0328863	0.735	-0.238127	1.119	-0.03522
1.227	0.523054			2.399	0.0323827	0.736	-0.238847	1.12	-0.03441
1.228	0.52423			2.401	0.032181	0.736	-0.239624	1.12	-0.03441
1.229	0.524837			2.402	0.0327148	0.737	-0.241546	1.121	-0.03491
1.23	0.525311			2.404	0.0310376	0.737	-0.24275	1.122	-0.03498
1.231	0.526223			2.405	0.029255	0.738	-0.2429	1.123	-0.0344
1.232	0.527302			2.407	0.0287155	0.738	-0.242715	1.123	-0.03353
1.232	0.529029			2.409	0.0282139	0.739	-0.243341	1.124	-0.03248
1.233	0.529448			2.41	0.0270886	0.739	-0.244032	1.125	-0.03198
1.234	0.530842			2.412	0.0259423	0.74	-0.244349	1.126	-0.03264
1.235	0.531065			2.414	0.02545	0.74	-0.24551	1.127	-0.03135
1.236	0.53176			2.415	0.0239799	0.741	-0.246471	1.127	-0.03127
1.237	0.531995			2.417	0.0212491	0.741	-0.246778	1.128	-0.03084
1.237	0.529659			2.418	0.0208191	0.742	-0.246485	1.129	-0.03073
1.238	0.527331			2.42	0.0206491	0.742	-0.245634	1.13	-0.03077
1.239	0.52548			2.422	0.0194044	0.743	-0.245884	1.13	-0.03123
1.24	0.523915			2.423	0.0198662	0.743	-0.245494	1.131	-0.0319
1.241	0.52198			2.425	0.019621	0.744	-0.246457	1.132	-0.03181
1.242	0.520039			2.427	0.0175891	0.744	-0.247704	1.133	-0.03207
1.242	0.518746			2.428	0.0164283	0.745	-0.246594	1.133	-0.03298
1.243	0.517648			2.43	0.0162929	0.745	-0.246883	1.134	-0.03362
1.244	0.517163			2.431	0.0169209	0.746	-0.24689	1.135	-0.03452
1.245	0.516517			2.433	0.0169667	0.746	-0.247863	1.136	-0.03429
1.246	0.516124			2.435	0.0157833	0.747	-0.24871	1.136	-0.03477
1.247	0.515138			2.436	0.0153746	0.747	-0.248329	1.137	-0.03452
1.247	0.514501			2.438	0.0151779	0.748	-0.24906	1.138	-0.03483
1.248	0.515121			2.44	0.0152611	0.748	-0.249076	1.139	-0.0345
1.249	0.516365			2.441	0.0160092	0.749	-0.248294	1.139	-0.03394
1.25	0.515534			2.443	0.0167259	0.749	-0.24796	1.14	-0.03434
1.251	0.514661			2.444	0.0176301	0.75	-0.248453	1.141	-0.03486
1.252	0.514948			2.446	0.0186585	0.75	-0.249619	1.142	-0.03523
1.252	0.514643			2.448	0.0182901	0.751	-0.250781	1.142	-0.03496
1.253	0.515865			2.449	0.0179397	0.751	-0.251419	1.143	-0.03483
1.254	0.516406			2.451	0.0196522	0.752	-0.253335	1.144	-0.03591
1.255	0.517178			2.453	0.0211996	0.752	-0.253797	1.145	-0.03454
1.256	0.518118			2.454	0.0216387	0.753	-0.254213	1.146	-0.03308
1.257	0.518707			2.456	0.0225238	0.753	-0.253506	1.146	-0.03228
1.257	0.51892			2.457	0.0246195	0.754	-0.253976	1.147	-0.03164
1.258	0.519436			2.459	0.0262463	0.754	-0.25384	1.148	-0.03113
1.259	0.519631			2.461	0.0265719	0.755	-0.254198	1.149	-0.03072
1.26	0.521337			2.462	0.0274293	0.755	-0.254452	1.149	-0.02964
1.261	0.521572			2.464	0.0287806	0.756	-0.254953	1.15	-0.02805
1.262	0.521502			2.466	0.0304857	0.756	-0.256406	1.151	-0.02839
1.262	0.522346			2.467	0.0325828	0.757	-0.255926	1.152	-0.02918
1.263	0.523319			2.469	0.0362604	0.757	-0.255629	1.152	-0.02916
1.264	0.524446			2.47	0.0382293	0.758	-0.256415	1.153	-0.02828
1.265	0.525554			2.472	0.0397506	0.758	-0.256499	1.154	-0.02758
1.266	0.52671			2.474	0.0410833	0.759	-0.256965	1.155	-0.02688
1.267	0.527283			2.475	0.0425393	0.759	-0.257503	1.155	-0.02581
1.267	0.527615			2.477	0.0448451	0.76	-0.257517	1.156	-0.02438
1.268	0.528953			2.479	0.0453351	0.76	-0.257176	1.157	-0.02299
1.269	0.527903			2.48	0.0454897	0.761	-0.25735	1.158	-0.02235
1.27	0.527285			2.482	0.0455612	0.761	-0.257226	1.158	-0.02237
1.271	0.52784			2.483	0.0465024	0.762	-0.256477	1.159	-0.02197
1.272	0.527437			2.485	0.0468577	0.762	-0.255413	1.16	-0.02087
1.272	0.527955			2.487	0.0472839	0.763	-0.254605	1.161	-0.01987
1.273	0.526973			2.488	0.0463194	0.763	-0.255121	1.161	-0.02084
1.274	0.526101			2.49	0.047818	0.764	-0.256303	1.162	-0.02087
1.275	0.527113			2.492	0.0479954	0.764	-0.256982	1.163	-0.02082
1.276	0.527097			2.493	0.0487774	0.765	-0.257411	1.164	-0.0206
1.277	0.527724			2.495	0.0497774	0.765	-0.257758	1.165	-0.02017
1.277	0.528204			2.496	0.0509391	0.766	-0.257621	1.165	-0.02023
1.278	0.529358			2.498	0.0505938	0.766	-0.258159	1.166	-0.02068
1.279	0.531784			2.5	0.0519127	0.767	-0.259765	1.167	-0.02049
1.28	0.532142			2.501	0.0520623	0.767	-0.261396	1.168	-0.02008
1.281	0.53459			2.503	0.0519063	0.768	-0.262156	1.168	-0.02096
1.282	0.535901			2.505	0.0519967	0.768	-0.262361	1.169	-0.02116
1.282	0.53767			2.506	0.0520951	0.769	-0.262621	1.17	-0.02142
1.283	0.539736			2.508	0.0520104	0.769	-0.262876	1.171	-0.02088
1.284	0.539826			2.509	0.0514192	0.77	-0.26362	1.171	-0.02069
1.285	0.541218			2.511	0.0506463	0.77	-0.264902	1.172	-0.01992
1.286	0.540081			2.513	0.0503842	0.771	-0.265317	1.173	-0.01892
1.287	0.540852			2.514	0.0498445	0.771	-0.265338	1.174	-0.01909
1.287	0.541312			2.516	0.0486398	0.772	-0.265883	1.174	-0.01713
1.288	0.5425			2.518	0.0475934	0.772	-0.266461	1.175	-0.01213
1.289	0.543618			2.519	0.0471431	0.773	-0.266097	1.176	-0.00686
1.29	0.543725			2.521	0.0474738	0.773	-0.266237	1.177	-0.00359
1.291	0.543114			2.523	0.0478783	0.774	-0.266302	1.177	-0.00223
1.292	0.543281			2.524	0.0470985	0.774	-0.265708	1.178	-0.00082
1.292	0.54474			2.526	0.0459203	0.775	-0.265918	1.179	-0.0007
1.293	0.545295			2.527	0.0450708	0.775	-0.265627	1.18	-0.00119
1.294	0.547708			2.529	0.0434953	0.776	-0.26513	1.18	-0.00177
1.295	0.548517			2.531	0.0436873	0.776	-0.264964	1.181	-0.00127
1.296	0.548767			2.532	0.0408678	0.777	-0.264512	1.182	-0.00065
1.297	0.547958			2.534	0.0394832	0.777	-0.264118	1.183	-0.00053
1.297	0.548118			2.536	0.0381715	0.778	-0.264186	1.184	-0.00047
1.298	0.548374			2.537	0.0368322	0.778	-0.265283	1.184	-8.6e-05
1.299	0.548719			2.539	0.035605	0.779	-0.266153	1.185	0.000609
1.3	0.549867			2.54	0.036158	0.779	-0.266472	1.186	0.001011
1.301	0.551165			2.542	0.0344884	0.78	-0.266862	1.187	5.3e-05
1.302	0.549979			2.544	0.0346801	0.78	-0.266719	1.187	-0.00097
1.302	0.55075			2.545	0.0324162	0.781	-0.26731	1.188	-0.00083
1.303	0.550357			2.547	0.0307113	0.781	-0.268033	1.189	-0.00075
1.304	0.548635			2.549	0.0278321	0.782	-0.268064	1.19	-0.00108
1.305	0.547234			2.55	0.0274576	0.782	-0.267975	1.19	-0.00163
1.306	0.546699			2.552	0.0270116	0.783	-0.267698	1.191	-0.00242
1.307	0.546243			2.553	0.0261148	0.783	-0.267753	1.192	-0.0028
1.307	0.544586			2.555	0.0259905	0.784	-0.26769	1.193	-0.00182
1.308	0.543237			2.557	0.0258669	0.784	-0.266922	1.193	-0.00111
1.309	0.542743			2.558	0.0270715	0.785	-0.266165	1.194	-0.0004
1.31	0.542537			2.56	0.0293565	0.785	-0.26625	1.195	-0.00085
1.311	0.541866			2.562	0.029338	0.786	-0.265935	1.196	-0.00224
1.312	0.541508			2.563	0.0315027	0.786	-0.265908	1.196	-0.00328
1.312	0.540354			2.565	0.0326511	0.787	-0.266358	1.197	-0.00446
1.313	0.539646			2.566	0.0332863	0.787	-0.26741	1.198	-0.00516
1.314	0.538983			2.568	0.0337593	0.788	-0.2682	1.199	-0.00548
1.315	0.538909			2.57	0.0360313	0.788	-0.268615	1.199	-0.00573
1.316	0.538821			2.571	0.0370207	0.789	-0.268589	1.2	-0.00627
1.317	0.539311			2.573	0.0377712	0.789	-0.268416	1.201	-0.00715
1.317	0.539218			2.575	0.038446	0.79	-0.26862	1.202	-0.00787
1.318	0.539557			2.576	0.0386025	0.79	-0.269261	1.202	-0.00777
1.319	0.539856			2.578	0.0399103	0.791	-0.26986	1.203	-0.00652
1.32	0.540103			2.579	0.0404165	0.791	-0.269789	1.204	-0.00697
1.321	0.540503			2.581	0.0405517	0.792	-0.269313	1.205	-0.00634
1.321	0.541489			2.583	0.0403588	0.792	-0.269342	1.206	-0.00577
1.322	0.541366			2.584	0.0388147	0.793	-0.269595	1.206	-0.00663
1.323	0.541304			2.586	0.0377605	0.793	-0.268766	1.207	-0.00677
1.324	0.540186			2.588	0.0378558	0.794	-0.268007	1.208	-0.00689
1.325	0.537796			2.589	0.0375072	0.794	-0.267869	1.209	-0.00736
1.326	0.537906			2.591	0.0369802	0.795	-0.267939	1.209	-0.00725
1.326	0.536502			2.592	0.0355784	0.795	-0.268132	1.21	-0.00651
1.327	0.537157			2.594	0.0348041	0.796	-0.26883	1.211	-0.00627
1.328	0.536369			2.596	0.0347834	0.796	-0.268885	1.212	-0.00629
1.329	0.536496			2.597	0.0332352	0.797	-0.268451	1.212	-0.00638
1.33	0.535599			2.599	0.0327532	0.797	-0.268303	1.213	-0.00626
1.331	0.534584			2.601	0.0312584	0.798	-0.268376	1.214	-0.00627
1.331	0.53292			2.602	0.0285979	0.798	-0.267835	1.215	-0.00667
1.332	0.532736			2.604	0.0267188	0.799	-0.26912	1.215	-0.00697
1.333	0.531464			2.605	0.0220434	0.799	-0.270732	1.216	-0.00956
1.334	0.530046			2.607	0.0202609	0.8	-0.272314	1.217	-0.01438
1.335	0.528096			2.609	0.0184663	0.8	-0.273843	1.218	-0.01891
1.336	0.526449			2.61	0.0170971	0.801	-0.274347	1.218	-0.02113
1.336	0.524332			2.612	0.0164497	0.801	-0.27476	1.219	-0.02166
1.337	0.522937			2.614	0.0173448	0.802	-0.274861	1.22	-0.02241
1.338	0.523857			2.615	0.0176148	0.802	-0.275334	1.221	-0.02238
1.339	0.522853			2.617	0.0168124	0.803	-0.276766	1.221	-0.02167
1.34	0.522605			2.618	0.0178629	0.803	-0.277947	1.222	-0.02146
1.341	0.521815			2.62	0.0168438	0.804	-0.280013	1.223	-0.02164
1.341	0.520132			2.622	0.0192679	0.804	-0.282411	1.224	-0.02241
1.342	0.519482			2.623	0.0188602	0.805	-0.282656	1.225	-0.02216
1.343	0.519616			2.625	0.0189894	0.805	-0.283707	1.225	-0.0213
1.344	0.517504			2.627	0.0208143	0.806	-0.282927	1.226	-0.02173
1.345	0.516393			2.628	0.022206	0.806	-0.282567	1.227	-0.02267
1.346	0.516666			2.63	0.0224718	0.807	-0.28343	1.228	-0.02257
1.346	0.516266			2.631	0.0241531	0.807	-0.28434	1.228	-0.02199
1.347	0.515052			2.633	0.0247965	0.808	-0.285012	1.229	-0.02136
1.348	0.514202			2.635	0.0264726	0.808	-0.28499	1.23	-0.02215
1.349	0.514281			2.636	0.0269894	0.809	-0.28556	1.231	-0.02339
1.35	0.513825			2.638	0.0273365	0.809	-0.2859	1.231	-0.02269
1.351	0.514503			2.64	0.0277374	0.81	-0.286942	1.232	-0.02235
1.351	0.51366			2.641	0.0280245	0.81	-0.287624	1.233	-0.02322
1.352	0.512891			2.643	0.0281484	0.811	-0.289133	1.234	-0.02476
1.353	0.513189			2.644	0.0284239	0.811	-0.290181	1.234	-0.02541
1.354	0.51392			2.646	0.0293341	0.812	-0.290938	1.235	-0.02577
1.355	0.515147			2.648	0.0307074	0.812	-0.291888	1.236	-0.02616
1.356	0.515086			2.649	0.0314089	0.813	-0.292361	1.237	-0.0259
1.356	0.516378			2.651	0.0312585	0.813	-0.292887	1.237	-0.02541
1.357	0.516414			2.653	0.0315967	0.814	-0.293114	1.238	-0.02564
1.358	0.515707			2.654	0.0319892	0.814	-0.293355	1.239	-0.02515
1.359	0.516408			2.656	0.0321001	0.815	-0.293981	1.24	-0.02523
1.36	0.51774			2.658	0.0327762	0.815	-0.294155	1.24	-0.02613
1.361	0.518199			2.659	0.0329576	0.816	-0.293591	1.241	-0.0263
1.361	0.518075			2.661	0.0315539	0.816	-0.292846	1.242	-0.02611
1.362	0.517205			2.662	0.0304338	0.817	-0.292112	1.243	-0.02609
1.363	0.517949			2.664	0.0296332	0.817	-0.291666	1.244	-0.02662
1.364	0.516716			2.666	0.0298756	0.818	-0.291675	1.244	-0.02756
1.365	0.516192			2.667	0.0308425	0.818	-0.293415	1.245	-0.02839
1.366	0.516182			2.669	0.0301577	0.819	-0.294411	1.246	-0.02719
1.366	0.518174			2.671	0.0291492	0.819	-0.29393	1.247	-0.02782
1.367	0.518202			2.672	0.0306658	0.82	-0.293549	1.247	-0.02831
1.368	0.518379			2.674	0.0298749	0.82	-0.292587	1.248	-0.02771
1.369	0.517777			2.675	0.0304727	0.821	-0.291429	1.249	-0.02859
1.37	0.517482			2.677	0.0289109	0.821	-0.291411	1.25	-0.02879
1.371	0.51772			2.679	0.0275536	0.822	-0.291331	1.25	-0.02884
1.371	0.51671			2.68	0.0269298	0.822	-0.29093	1.251	-0.0295
1.372	0.516487			2.682	0.0267537	0.823	-0.290368	1.252	-0.0302
1.373	0.517444			2.684	0.0246712	0.823	-0.290289	1.253	-0.03069
1.374	0.51692			2.685	0.0267766	0.824	-0.29024	1.253	-0.03184
1.375	0.51676			2.687	0.0262868	0.824	-0.288879	1.254	-0.03329
1.376	0.515889			2.688	0.0284754	0.825	-0.287663	1.255	-0.0334
1.376	0.516554			2.69	0.0303986	0.825	-0.2863	1.256	-0.03369
1.377	0.517037			2.692	0.0344957	0.826	-0.285861	1.256	-0.03375
1.378	0.517193			2.693	0.0372233	0.826	-0.285701	1.257	-0.03331
1.379	0.517187			2.695	0.0373734	0.827	-0.284809	1.258	-0.03313
1.38	0.516971			2.697	0.0375953	0.827	-0.284124	1.259	-0.03324
1.381	0.517146			2.698	0.0377575	0.828	-0.283594	1.259	-0.03415
1.381	0.516078			2.7	0.0382672	0.828	-0.281989	1.26	-0.03473
1.382	0.515005			2.701	0.0405868	0.829	-0.279956	1.261	-0.03482
1.383	0.514686			2.703	0.0412532	0.829	-0.277055	1.262	-0.03583
1.384	0.513612			2.705	0.0410541	0.83	-0.275033	1.263	-0.03673
1.385	0.512665			2.706	0.0411205	0.83	-0.274387	1.263	-0.0378
1.386	0.512083			2.708	0.0403167	0.831	-0.273946	1.264	-0.0383
1.386	0.512654			2.71	0.0407213	0.831	-0.27378	1.265	-0.03843
1.387	0.513059			2.711	0.042781	0.832	-0.273151	1.266	-0.03884
1.388	0.514087			2.713	0.0439106	0.832	-0.272953	1.266	-0.03841
1.389	0.514876			2.714	0.0440007	0.833	-0.272233	1.267	-0.03916
1.39	0.51497			2.716	0.044802	0.833	-0.271408	1.268	-0.03837
1.391	0.514891			2.718	0.045112	0.834	-0.270855	1.269	-0.03772
1.391	0.515088			2.719	0.0452342	0.834	-0.269701	1.269	-0.03808
1.392	0.51534			2.721	0.0471558	0.835	-0.26874	1.27	-0.03837
1.393	0.516598			2.723	0.0492629	0.835	-0.268419	1.271	-0.0387
1.394	0.518491			2.724	0.0509494	0.836	-0.267371	1.272	-0.03793
1.395	0.51908			2.726	0.0511161	0.836	-0.265927	1.272	-0.03676
1.396	0.519425			2.727	0.0491888	0.837	-0.265255	1.273	-0.03653
1.396	0.519236			2.729	0.0477923	0.837	-0.264639	1.274	-0.03664
1.397	0.519482			2.731	0.0442354	0.838	-0.264797	1.275	-0.0357
1.398	0.518614			2.732	0.0406753	0.838	-0.264403	1.275	-0.03455
1.399	0.518395			2.734	0.0363404	0.839	-0.262826	1.276	-0.03436
1.4	0.518234			2.736	0.0336984	0.839	-0.261878	1.277	-0.03417
1.401	0.517218			2.737	0.0311538	0.84	-0.261053	1.278	-0.03366
1.401	0.515895			2.739	0.0289131	0.84	-0.26058	1.278	-0.03352
1.402	0.515657			2.74	0.0271051	0.841	-0.260654	1.279	-0.03365
1.403	0.515842			2.742	0.0246256	0.841	-0.261307	1.28	-0.03323
1.404	0.516021			2.744	0.0207931	0.842	-0.261854	1.281	-0.03271
1.405	0.514943			2.745	0.0204384	0.842	-0.262502	1.281	-0.03189
1.406	0.514671			2.747	0.0206937	0.843	-0.262267	1.282	-0.03127
1.406	0.51398			2.749	0.0213454	0.843	-0.260862	1.283	-0.03116
1.407	0.514946			2.75	0.0226174	0.844	-0.260752	1.284	-0.03164
1.408	0.515584			2.752	0.0203128	0.844	-0.261116	1.285	-0.03058
1.409	0.515298			2.753	0.0176291	0.845	-0.261347	1.285	-0.02972
1.41	0.516465			2.755	0.0166084	0.845	-0.261667	1.286	-0.0292
1.411	0.51741			2.757	0.0160977	0.846	-0.261523	1.287	-0.02876
1.411	0.520286			2.758	0.0132359	0.846	-0.260597	1.288	-0.02885
1.412	0.519105			2.76	0.0134431	0.847	-0.26057	1.288	-0.02958
1.413	0.518994			2.762	0.0129428	0.847	-0.261278	1.289	-0.03026
1.414	0.519121			2.763	0.0104738	0.848	-0.261761	1.29	-0.0308
1.415	0.519556			2.765	0.00891173	0.848	-0.261545	1.291	-0.03119
1.416	0.520308			2.766	0.00692033	0.849	-0.261054	1.291	-0.03113
1.416	0.521541			2.768	0.00717664	0.849	-0.260877	1.292	-0.03127
1.417	0.521745			2.77	0.0074531	0.85	-0.260256	1.293	-0.03122
1.418	0.521003			2.771	0.00737946	0.85	-0.259619	1.294	-0.03071
1.419	0.51957			2.773	0.00724003	0.851	-0.259319	1.294	-0.03061
1.42	0.519048			2.775	0.00782013	0.851	-0.259646	1.295	-0.03069
1.421	0.519455			2.776	0.00867262	0.852	-0.260348	1.296	-0.0308
1.421	0.518925			2.778	0.0108431	0.852	-0.260439	1.297	-0.03127
1.422	0.519124			2.779	0.0127975	0.853	-0.260914	1.297	-0.03248
1.423	0.520213			2.781	0.0134736	0.853	-0.261378	1.298	-0.03207
1.424	0.521263			2.783	0.0138021	0.854	-0.262046	1.299	-0.03142
1.425	0.521697			2.784	0.0142093	0.854	-0.263621	1.3	-0.03108
1.426	0.522254			2.786	0.014277	0.855	-0.264384	1.3	-0.03149
1.426	0.523403			2.788	0.0126097	0.855	-0.264577	1.301	-0.03191
1.427	0.524482			2.789	0.008898	0.856	-0.26529	1.302	-0.03301
1.428	0.525018			2.791	0.00552191	0.856	-0.265785	1.303	-0.03316
1.429	0.524654			2.793	0.00339693	0.857	-0.266131	1.304	-0.03221
1.43	0.523931			2.794	0.00217833	0.857	-0.265874	1.304	-0.03207
1.431	0.523499			2.796	0.00233229	0.858	-0.265901	1.305	-0.03113
1.431	0.523312			2.797	0.00254192	0.858	-0.266415	1.306	-0.03106
1.432	0.523664			2.799	0.00220493	0.859	-0.267138	1.307	-0.0307
1.433	0.524766			2.801	0.00333365	0.859	-0.268276	1.307	-0.03063
1.434	0.526047			2.802	0.00404368	0.86	-0.268521	1.308	-0.03122
1.435	0.526536			2.804	0.00409887	0.86	-0.268013	1.309	-0.03066
1.436	0.527639			2.806	0.00557975	0.861	-0.268791	1.31	-0.03183
1.436	0.528483			2.807	0.00620875	0.861	-0.269369	1.31	-0.03271
1.437	0.529297			2.809	0.00721569	0.862	-0.269599	1.311	-0.03338
1.438	0.529838			2.81	0.0061123	0.862	-0.269698	1.312	-0.03387
1.439	0.530406			2.812	0.00670645	0.863	-0.268875	1.313	-0.03402
1.44	0.530669			2.814	0.00786794	0.863	-0.268705	1.313	-0.03477
1.441	0.529727			2.815	0.00903584	0.864	-0.269701	1.314	-0.03573
1.441	0.529102			2.817	0.00973933	0.864	-0.270291	1.315	-0.03674
1.442	0.529461			2.819	0.0100853	0.865	-0.270488	1.316	-0.03733
1.443	0.528888			2.82	0.00801755	0.865	-0.270153	1.316	-0.03788
1.444	0.5283			2.822	0.00853683	0.866	-0.270012	1.317	-0.03922
1.445	0.527323			2.823	0.00851511	0.866	-0.269403	1.318	-0.03955
1.446	0.526334			2.825	0.00778962	0.867	-0.268611	1.319	-0.03875
1.446	0.526151			2.827	0.00831444	0.867	-0.267718	1.319	-0.03898
1.447	0.525769			2.828	0.00839161	0.868	-0.266618	1.32	-0.03965
1.448	0.525525			2.83	0.0106684	0.868	-0.267045	1.321	-0.04026
1.449	0.524398			2.832	0.0132984	0.869	-0.267012	1.322	-0.04134
1.45	0.523698			2.833	0.0159284	0.869	-0.266178	1.323	-0.04262
1.451	0.524013			2.835	0.017599	0.87	-0.26609	1.323	-0.044
1.451	0.522898			2.836	0.0193539	0.87	-0.266026	1.324	-0.04453
1.452	0.523098			2.838	0.019191	0.871	-0.266157	1.325	-0.04476
1.453	0.521745			2.84	0.0195085	0.871	-0.26672	1.326	-0.04415
1.454	0.52224			2.841	0.0192675	0.872	-0.266755	1.326	-0.04496
1.455	0.523644			2.843	0.0185238	0.872	-0.266057	1.327	-0.04541
1.455	0.523944			2.845	0.01939	0.873	-0.266143	1.328	-0.0459
1.456	0.523127			2.846	0.0205097	0.873	-0.266475	1.329	-0.04681
1.457	0.523185			2.848	0.021135	0.874	-0.267132	1.329	-0.04715
1.458	0.523679			2.849	0.021002	0.874	-0.267134	1.33	-0.04668
1.459	0.525016			2.851	0.0208688	0.875	-0.267488	1.331	-0.04627
1.46	0.52608			2.853	0.0216179	0.875	-0.267286	1.332	-0.04592
1.46	0.526916			2.854	0.0221727	0.876	-0.267769	1.332	-0.04532
1.461	0.527965			2.856	0.0216868	0.876	-0.266932	1.333	-0.0471
1.462	0.529422			2.858	0.0202222	0.877	-0.265883	1.334	-0.0473
1.463	0.530947			2.859	0.0191123	0.877	-0.2668	1.335	-0.04786
1.464	0.532371			2.861	0.0199462	0.878	-0.266819	1.335	-0.0488
1.465	0.531991			2.862	0.0217065	0.878	-0.266037	1.336	-0.04913
1.465	0.532028			2.864	0.02138	0.879	-0.266174	1.337	-0.04938
1.466	0.532242			2.866	0.0229953	0.879	-0.265614	1.338	-0.04979
1.467	0.532309			2.867	0.0254107	0.88	-0.265091	1.338	-0.04971
1.468	0.531512			2.869	0.0258892	0.88	-0.266626	1.339	-0.0497
1.469	0.53167			2.871	0.0260702	0.881	-0.266825	1.34	-0.05072
1.47	0.532526			2.872	0.0260756	0.881	-0.267248	1.341	-0.052
1.47	0.532814			2.874	0.0264003	0.882	-0.267863	1.341	-0.05328
1.471	0.533131			2.875	0.0252047	0.882	-0.267653	1.342	-0.05223
1.472	0.532734			2.877	0.0266317	0.883	-0.268178	1.343	-0.05145
1.473	0.53202			2.879	0.0277845	0.883	-0.268431	1.344	-0.05115
1.474	0.531915			2.88	0.028364	0.884	-0.269174	1.345	-0.05209
1.475	0.531653			2.882	0.0300831	0.884	-0.26915	1.345	-0.05191
1.475	0.52977			2.884	0.0326498	0.885	-0.270311	1.346	-0.05214
1.476	0.527639			2.885	0.032226	0.885	-0.271464	1.347	-0.05248
1.477	0.526204			2.887	0.0317373	0.886	-0.272344	1.348	-0.05308
1.478	0.525134			2.888	0.0317465	0.886	-0.272192	1.348	-0.0539
1.479	0.523234			2.89	0.0313204	0.887	-0.272319	1.349	-0.05391
1.48	0.523344			2.892	0.0323153	0.887	-0.271658	1.35	-0.05387
1.48	0.52274			2.893	0.0330931	0.888	-0.27206	1.351	-0.05443
1.481	0.521863			2.895	0.0350705	0.888	-0.272574	1.351	-0.05268
1.482	0.522418			2.897	0.0374362	0.889	-0.273606	1.352	-0.05194
1.483	0.522029			2.898	0.0386154	0.889	-0.274277	1.353	-0.05163
1.484	0.520232			2.9	0.0401635	0.89	-0.274591	1.354	-0.05148
1.485	0.519904			2.901	0.0389905	0.89	-0.275824	1.354	-0.05112
1.485	0.519332			2.903	0.0368976	0.891	-0.277133	1.355	-0.05041
1.486	0.518895			2.905	0.0363921	0.891	-0.278602	1.356	-0.05009
1.487	0.518327			2.906	0.0365938	0.892	-0.28158	1.357	-0.04991
1.488	0.517556			2.908	0.0363887	0.892	-0.282839	1.357	-0.05017
1.489	0.517018			2.91	0.0359792	0.893	-0.284458	1.358	-0.05023
1.49	0.516193			2.911	0.0374452	0.893	-0.284422	1.359	-0.04952
1.49	0.516171			2.913	0.0386337	0.894	-0.28489	1.36	-0.04973
1.491	0.515557			2.914	0.0384776	0.894	-0.286003	1.36	-0.05106
1.492	0.515097			2.916	0.0379729	0.895	-0.28655	1.361	-0.0514
1.493	0.515605			2.918	0.0373284	0.895	-0.28773	1.362	-0.05135
1.494	0.514587			2.919	0.0361839	0.896	-0.288866	1.363	-0.05138
1.495	0.513814			2.921	0.0349279	0.896	-0.289245	1.364	-0.05098
1.495	0.514029			2.923	0.0343331	0.897	-0.290102	1.364	-0.05011
1.496	0.514479			2.924	0.0328558	0.897	-0.29085	1.365	-0.0496
1.497	0.514707			2.926	0.0314832	0.898	-0.292028	1.366	-0.0497
1.498	0.515759			2.928	0.0311113	0.898	-0.292999	1.367	-0.05014
1.499	0.514995			2.929	0.0304012	0.899	-0.293148	1.367	-0.0508
1.5	0.51399			2.931	0.0297853	0.899	-0.293772	1.368	-0.05018
1.5	0.513289			2.932	0.0304891	0.9	-0.294984	1.369	-0.04932
1.501	0.512319			2.934	0.0318503	0.9	-0.296636	1.37	-0.04865
1.502	0.511771			2.936	0.0323362	0.901	-0.297735	1.37	-0.04879
1.503	0.510899			2.937	0.0305389	0.901	-0.299672	1.371	-0.04901
1.504	0.509958			2.939	0.0298183	0.902	-0.301067	1.372	-0.04901
1.505	0.50811			2.941	0.0290765	0.902	-0.301594	1.373	-0.04952
1.505	0.505692			2.942	0.0287728	0.903	-0.301919	1.373	-0.05044
1.506	0.504943			2.944	0.0300439	0.903	-0.302585	1.374	-0.05007
1.507	0.504803			2.945	0.0292692	0.904	-0.302707	1.375	-0.04859
1.508	0.50496			2.947	0.0282492	0.904	-0.302777	1.376	-0.04801
1.509	0.505722			2.949	0.0292062	0.905	-0.303122	1.376	-0.04744
1.51	0.506053			2.95	0.0275144	0.905	-0.302934	1.377	-0.04735
1.51	0.505338			2.952	0.0269446	0.906	-0.303894	1.378	-0.0464
1.511	0.504095			2.954	0.0262128	0.906	-0.303977	1.379	-0.04539
1.512	0.503495			2.955	0.0249969	0.907	-0.303418	1.379	-0.04484
1.513	0.502568			2.957	0.0235363	0.907	-0.303353	1.38	-0.0447
1.514	0.502894			2.958	0.021971	0.908	-0.303322	1.381	-0.04448
1.515	0.503354			2.96	0.0204929	0.908	-0.303056	1.382	-0.04436
1.515	0.503377			2.962	0.0189654	0.909	-0.303297	1.383	-0.0441
1.516	0.503567			2.963	0.0168211	0.909	-0.303469	1.383	-0.04259
1.517	0.503905			2.965	0.0159692	0.91	-0.302821	1.384	-0.04337
1.518	0.504885			2.967	0.0159949	0.91	-0.302994	1.385	-0.04255
1.519	0.505315			2.968	0.0160465	0.911	-0.303681	1.386	-0.04268
1.52	0.506088			2.97	0.0165498	0.911	-0.304224	1.386	-0.04135
1.52	0.507489			2.971	0.0166674	0.912	-0.304777	1.387	-0.04145
1.521	0.507071			2.973	0.0156779	0.912	-0.30542	1.388	-0.04121
1.522	0.508055			2.975	0.0144841	0.913	-0.305184	1.389	-0.04078
1.523	0.510573			2.976	0.0125038	0.913	-0.305136	1.389	-0.04068
1.524	0.511977			2.978	0.0115844	0.914	-0.304961	1.39	-0.04074
1.525	0.514307			2.98	0.0115559	0.914	-0.30424	1.391	-0.04069
1.525	0.517485			2.981	0.0117571	0.915	-0.303341	1.392	-0.04059
1.526	0.519735			2.983	0.0119191	0.915	-0.301843	1.392	-0.04073
1.527	0.521396			2.984	0.0109781	0.916	-0.301112	1.393	-0.0422
1.528	0.522144			2.986	0.0101551	0.916	-0.299882	1.394	-0.04231
1.529	0.523817			2.988	0.00969012	0.917	-0.298549	1.395	-0.0421
1.53	0.526168			2.989	0.00775599	0.917	-0.298121	1.395	-0.04244
1.53	0.527678			2.991	0.00586918	0.918	-0.29794	1.396	-0.04223
1.531	0.528859			2.993	0.00495482	0.918	-0.297938	1.397	-0.0424
1.532	0.529323			2.994	0.00385115	0.919	-0.297218	1.398	-0.04234
1.533	0.530581			2.996	0.00410572	0.919	-0.29672	1.398	-0.04162
1.534	0.531909			2.997	0.00563045	0.92	-0.296369	1.399	-0.04073
1.535	0.532256			2.999	0.00712469	0.92	-0.295664	1.4	-0.04027
1.535	0.532779			3.001	0.00864728	0.921	-0.295359	1.401	-0.04026
1.536	0.533755			3.002	0.00930455	0.921	-0.295949	1.402	-0.04034
1.537	0.533943			3.004	0.0104609	0.922	-0.295711	1.402	-0.0405
1.538	0.53302			3.006	0.0113094	0.922	-0.294928	1.403	-0.04066
1.539	0.532644			3.007	0.010972	0.923	-0.294608	1.404	-0.04066
1.54	0.532258			3.009	0.0115231	0.923	-0.293277	1.405	-0.04061
1.54	0.532976			3.01	0.0125736	0.924	-0.292918	1.405	-0.04041
1.541	0.533312			3.012	0.0125799	0.924	-0.293192	1.406	-0.0404
1.542	0.532532			3.014	0.0117507	0.925	-0.29337	1.407	-0.04091
1.543	0.532884			3.015	0.0113536	0.925	-0.292403	1.408	-0.04128
1.544	0.533845			3.017	0.00978347	0.926	-0.292003	1.408	-0.04088
1.545	0.535117			3.019	0.00954298	0.926	-0.291315	1.409	-0.04101
1.545	0.535469			3.02	0.00716877	0.927	-0.291445	1.41	-0.04145
1.546	0.536716			3.022	0.00519739	0.927	-0.290792	1.411	-0.04238
1.547	0.539006			3.023	0.005271	0.928	-0.290479	1.411	-0.04275
1.548	0.540926			3.025	0.0051563	0.928	-0.289761	1.412	-0.0431
1.549	0.541782			3.027	0.00706409	0.929	-0.288529	1.413	-0.04319
1.55	0.541823			3.028	0.00888709	0.929	-0.287611	1.414	-0.04323
1.55	0.541516			3.03	0.00970486	0.93	-0.288242	1.414	-0.04305
1.551	0.541835			3.032	0.0105776	0.93	-0.289144	1.415	-0.04292
1.552	0.541854			3.033	0.0121525	0.931	-0.2886	1.416	-0.04346
1.553	0.542527			3.035	0.0136703	0.931	-0.287913	1.417	-0.04391
1.554	0.543581			3.036	0.0140861	0.932	-0.287455	1.417	-0.04466
1.555	0.544736			3.038	0.0123371	0.932	-0.287833	1.418	-0.04552
1.555	0.544884			3.04	0.0103322	0.933	-0.287508	1.419	-0.04559
1.556	0.544872			3.041	0.00908629	0.933	-0.286661	1.42	-0.04609
1.557	0.5452			3.043	0.00892788	0.934	-0.287181	1.42	-0.0468
1.558	0.545241			3.045	0.00951509	0.934	-0.287399	1.421	-0.04734
1.559	0.545327			3.046	0.00969247	0.935	-0.287639	1.422	-0.04748
1.56	0.544978			3.048	0.00912208	0.935	-0.287065	1.423	-0.0476
1.56	0.544437			3.049	0.0083449	0.936	-0.285775	1.424	-0.04769
1.561	0.54288			3.051	0.00865607	0.936	-0.284662	1.424	-0.04782
1.562	0.542703			3.053	0.00958051	0.937	-0.28505	1.425	-0.04845
1.563	0.543313			3.054	0.0101915	0.937	-0.284154	1.426	-0.04891
1.564	0.542765			3.056	0.0114113	0.938	-0.284053	1.427	-0.04915
1.565	0.541444			3.058	0.0126847	0.938	-0.284093	1.427	-0.04916
1.565	0.540936			3.059	0.0140266	0.939	-0.283063	1.428	-0.05091
1.566	0.5408			3.061	0.0162156	0.939	-0.282973	1.429	-0.05157
1.567	0.540239			3.063	0.0181056	0.94	-0.282723	1.43	-0.05229
1.568	0.539308			3.064	0.0190523	0.94	-0.282806	1.43	-0.05309
1.569	0.539494			3.066	0.0191911	0.941	-0.282174	1.431	-0.05326
1.57	0.540457			3.067	0.0184587	0.941	-0.281648	1.432	-0.05302
1.57	0.540269			3.069	0.0181915	0.942	-0.282287	1.433	-0.0531
1.571	0.539603			3.071	0.0175529	0.942	-0.282673	1.433	-0.0534
1.572	0.539658			3.072	0.0189796	0.943	-0.281976	1.434	-0.05345
1.573	0.540041			3.074	0.0196125	0.943	-0.281179	1.435	-0.0538
1.574	0.540985			3.076	0.0186836	0.944	-0.281506	1.436	-0.05365
1.575	0.541386			3.077	0.0174152	0.944	-0.281767	1.436	-0.05337
1.575	0.542297			3.079	0.0165737	0.945	-0.282095	1.437	-0.0531
1.576	0.543857			3.08	0.0207247	0.945	-0.28209	1.438	-0.05434
1.577	0.544909			3.082	0.023354	0.946	-0.282159	1.439	-0.05471
1.578	0.54495			3.084	0.023197	0.946	-0.281285	1.439	-0.05486
1.579	0.545606			3.085	0.0234083	0.947	-0.282262	1.44	-0.05516
1.58	0.547702			3.087	0.0220678	0.947	-0.282645	1.441	-0.05543
1.58	0.548774			3.089	0.0216291	0.948	-0.282488	1.442	-0.0555
1.581	0.550091			3.09	0.0228144	0.948	-0.282274	1.443	-0.05551
1.582	0.550362			3.092	0.0228932	0.949	-0.281699	1.443	-0.05556
1.583	0.551744			3.093	0.021395	0.949	-0.281402	1.444	-0.0552
1.584	0.553923			3.095	0.0195861	0.95	-0.281349	1.445	-0.05465
1.585	0.556051			3.097	0.018406	0.95	-0.279967	1.446	-0.05463
1.585	0.557104			3.098	0.0167137	0.951	-0.279854	1.446	-0.05414
1.586	0.557801			3.1	0.0155051	0.951	-0.27814	1.447	-0.0538
1.587	0.558767			3.102	0.0148076	0.952	-0.277368	1.448	-0.05288
1.588	0.559262			3.103	0.0157977	0.952	-0.277241	1.449	-0.05174
1.589	0.559142			3.105	0.0162989	0.953	-0.27667	1.449	-0.05126
1.589	0.559089			3.106	0.0154179	0.953	-0.276658	1.45	-0.05078
1.59	0.559397			3.108	0.0164333	0.954	-0.276855	1.451	-0.05042
1.591	0.560261			3.11	0.0168015	0.954	-0.27799	1.452	-0.0512
1.592	0.561132			3.111	0.0171703	0.955	-0.277383	1.452	-0.05258
1.593	0.56089			3.113	0.0161849	0.955	-0.276198	1.453	-0.05354
1.594	0.560992			3.115	0.0147903	0.956	-0.275649	1.454	-0.0531
1.594	0.561113			3.116	0.0140452	0.956	-0.275166	1.455	-0.05333
1.595	0.561091			3.118	0.014256	0.957	-0.275707	1.455	-0.05254
1.596	0.561635			3.119	0.0138828	0.957	-0.275948	1.456	-0.05153
1.597	0.56289			3.121	0.0110188	0.958	-0.275902	1.457	-0.05059
1.598	0.564563			3.123	0.00779681	0.958	-0.277392	1.458	-0.04994
1.599	0.565211			3.124	0.00671296	0.959	-0.277241	1.458	-0.04957
1.599	0.56489			3.126	0.0060636	0.959	-0.278123	1.459	-0.04922
1.6	0.565254			3.128	0.00525333	0.96	-0.279142	1.46	-0.04871
1.601	0.566758			3.129	0.00539572	0.96	-0.280917	1.461	-0.04794
1.602	0.567628			3.131	0.00540597	0.961	-0.282104	1.462	-0.04836
1.603	0.569233			3.132	0.00600336	0.961	-0.284804	1.462	-0.04765
1.604	0.570087			3.134	0.0057036	0.962	-0.285885	1.463	-0.04699
1.604	0.569706			3.136	0.00571325	0.962	-0.286615	1.464	-0.04713
1.605	0.570569			3.137	0.00703177	0.963	-0.28751	1.465	-0.04711
1.606	0.571526			3.139	0.00878783	0.963	-0.288173	1.465	-0.04677
1.607	0.570933			3.141	0.0076476	0.964	-0.288292	1.466	-0.04659
1.608	0.569955			3.142	0.00787467	0.964	-0.289271	1.467	-0.04624
1.609	0.569841			3.144	0.00678218	0.965	-0.2904	1.468	-0.04566
1.609	0.569882			3.145	0.00445438	0.965	-0.290207	1.468	-0.04616
1.61	0.569481			3.147	0.00413202	0.966	-0.290718	1.469	-0.04559
1.611	0.568359			3.149	0.00310569	0.966	-0.291754	1.47	-0.04537
1.612	0.567641			3.15	0.00267607	0.967	-0.290934	1.471	-0.0446
1.613	0.567895			3.152	0.00158851	0.967	-0.290871	1.471	-0.04423
1.614	0.568477			3.154	-3.39e-05	0.968	-0.29161	1.472	-0.04456
1.614	0.56896			3.155	2.31e-05	0.968	-0.292569	1.473	-0.04458
1.615	0.569553			3.157	-0.000645784	0.969	-0.293214	1.474	-0.0438
1.616	0.569808			3.158	-8.41e-05	0.969	-0.293148	1.474	-0.04283
1.617	0.56974			3.16	-0.000167712	0.97	-0.293264	1.475	-0.0423
1.618	0.570271			3.162	0.00167466	0.97	-0.293864	1.476	-0.04198
1.619	0.57075			3.163	0.00290145	0.971	-0.293566	1.477	-0.04159
1.619	0.571655			3.165	0.00322408	0.971	-0.293593	1.477	-0.04168
1.62	0.573221			3.167	0.00296489	0.972	-0.293795	1.478	-0.04136
1.621	0.573962			3.168	0.00227165	0.972	-0.293791	1.479	-0.0403
1.622	0.574419			3.17	0.00112203	0.973	-0.294069	1.48	-0.03892
1.623	0.575379			3.171	0.000320213	0.973	-0.29527	1.481	-0.0373
1.624	0.576461			3.173	-0.00123121	0.974	-0.295957	1.481	-0.03644
1.624	0.576915			3.175	-0.00225544	0.974	-0.296391	1.482	-0.03599
1.625	0.576332			3.176	-0.00294502	0.975	-0.295741	1.483	-0.03581
1.626	0.575781			3.178	-0.0040425	0.975	-0.297087	1.484	-0.0356
1.627	0.575693			3.18	-0.00625809	0.976	-0.297253	1.484	-0.03525
1.628	0.575857			3.181	-0.00665637	0.976	-0.298818	1.485	-0.03515
1.629	0.575648			3.183	-0.00644857	0.977	-0.300023	1.486	-0.03559
1.629	0.575321			3.184	-0.00737606	0.977	-0.300655	1.487	-0.03588
1.63	0.575259			3.186	-0.00890864	0.978	-0.302359	1.487	-0.03586
1.631	0.575433			3.188	-0.00935984	0.978	-0.303765	1.488	-0.03578
1.632	0.575782			3.189	-0.00757611	0.979	-0.305248	1.489	-0.03698
1.633	0.575665			3.191	-0.0060026	0.979	-0.306696	1.49	-0.03863
1.634	0.576415			3.193	-0.00563423	0.98	-0.307025	1.49	-0.03943
1.634	0.578245			3.194	-0.00547415	0.98	-0.30778	1.491	-0.03916
1.635	0.579604			3.196	-0.00567356	0.981	-0.30925	1.492	-0.03938
1.636	0.581221			3.198	-0.00545611	0.981	-0.30996	1.493	-0.03963
1.637	0.582201			3.199	-0.00521901	0.982	-0.309994	1.493	-0.03872
1.638	0.583553			3.201	-0.00599371	0.982	-0.31056	1.494	-0.03735
1.639	0.584058			3.202	-0.00571497	0.983	-0.311717	1.495	-0.03703
1.639	0.584046			3.204	-0.00545312	0.983	-0.312011	1.496	-0.03733
1.64	0.584532			3.206	-0.00599185	0.984	-0.311127	1.496	-0.03678
1.641	0.585916			3.207	-0.00735051	0.984	-0.310223	1.497	-0.03738
1.642	0.587444			3.209	-0.0073546	0.985	-0.31088	1.498	-0.03859
1.643	0.588218			3.211	-0.00597812	0.985	-0.309946	1.499	-0.03877
1.644	0.589519			3.212	-0.00582208	0.986	-0.310361	1.499	-0.03913
1.644	0.590792			3.214	-0.00509293	0.986	-0.307265	1.5	-0.03923
1.645	0.591296			3.215	-0.00437382	0.987	-0.30655	1.501	-0.03887
1.646	0.59222			3.217	-0.00383376	0.987	-0.308426	1.502	-0.03886
1.647	0.592173			3.219	-0.00320105	0.988	-0.3081	1.503	-0.03859
1.648	0.591628			3.22	-0.00254004	0.988	-0.308594	1.503	-0.0376
1.649	0.592608			3.222	-0.00136824	0.989	-0.309251	1.504	-0.03823
1.649	0.593957			3.224	-0.0013703	0.989	-0.308492	1.505	-0.03829
1.65	0.594384			3.225	-0.000339358	0.99	-0.307131	1.506	-0.03729
1.651	0.594254			3.227	0.00145802	0.99	-0.308452	1.506	-0.0378
1.652	0.59408			3.228	0.00394501	0.991	-0.309444	1.507	-0.03759
1.653	0.595402			3.23	0.00437964	0.991	-0.309498	1.508	-0.03749
1.654	0.597517			3.232	0.00287473	0.992	-0.309629	1.509	-0.03742
1.654	0.598175			3.233	0.00167516	0.992	-0.310187	1.509	-0.03765
1.655	0.597541			3.235	0.00127433	0.993	-0.309595	1.51	-0.03823
1.656	0.596878			3.237	0.000935056	0.993	-0.309661	1.511	-0.03848
1.657	0.59628			3.238	0.00134499	0.994	-0.309297	1.512	-0.03815
1.658	0.595652			3.24	0.000699607	0.994	-0.309232	1.512	-0.03815
1.659	0.595253			3.241	0.000367339	0.995	-0.309453	1.513	-0.03813
1.659	0.593612			3.243	0.00149088	0.995	-0.309163	1.514	-0.03722
1.66	0.592265			3.245	0.00235634	0.996	-0.309686	1.515	-0.03698
1.661	0.592101			3.246	0.00164037	0.996	-0.309685	1.515	-0.03771
1.662	0.591407			3.248	0.00134815	0.997	-0.309984	1.516	-0.03863
[truncated: 28,015 more rows]
